# Supplementary material for: Comparative shotgun proteomic analysis of Clostridium acetobutylicum from butanol fermentation using glucose and xylose
Source: Proteome Sci. 2011 Oct 18;9:66. doi: 10.1186/1477-5956-9-66 (PMC3212805; doi:10.1186/1477-5956-9-66)
Supplement: Additional file 1 — C. acetobutylicum proteins identified in this study. Glucose_Run1 - First MS run of C. acetobutylicum from ABE fermentation using glucose. Glucose_Run2 - Second MS run of C. acetobutylicum from ABE fermentation using glucose. Xylose_Run1 - First MS run of C. acetobutylicum from ABE fermentation using xylose. Xylose_Run2 - Second MS run of C. acetobutylicum from ABE fermentation using xylose. NSAF_Glucose - NSAF values for protein identified from Glucose_Run1 and 2. NSAF_Xylose - NSAF values for protein identified from Xylose_Run1 and 2. Growth curve - Growth pattern of ABE fermentation between glucose and xylose substrates. [file 1477-5956-9-66-S1.XLSX]

## Sheet: Glucose_Run1
Locus	Genomic No.	Length	Mol. Wt.	pI	Seq. Coverage	Seq. Count	Spec. Count	Description
Cacet:Q97EG8|RL7_CLOAB	CAC3145	123	12621	4.9	1	32	327	RecName: Full=50S ribosomal protein L7/L12; - Clostridium acetobutylicum # pI:4.86 MW:12621
Cacet:P52040|ETFB_CLOAB	CAC2710	259	28049	5.3	0.954	31	508	RecName: Full=Electron transfer flavoprotein subunit beta; - Clostridium acetobutylicum # pI:5.19 MW:28049
Cacet:O52633|TPIS_CLOAB	CAC0711	248	26543	6	0.931	46	356	RecName: Full=Triosephosphate isomerase; - Clostridium acetobutylicum # pI:5.78 MW:26544
Cacet:O52632|PGK_CLOAB	CAC0710	397	42384	5.9	0.927	51	375	RecName: Full=Phosphoglycerate kinase; - Clostridium acetobutylicum # pI:5.62 MW:42384
Cacet:P33744|ADHE_CLOAB	CAP0162	862	95321	8.3	0.914	157	2422	RecName: Full=Aldehyde-alcohol dehydrogenase; - Clostridium acetobutylicum # pI:8.44 MW:95322
Cacet:P30721|DNAK_CLOAB	CAC1282	615	65649	5	0.909	114	1370	RecName: Full=Chaperone protein dnaK; - Clostridium acetobutylicum # pI:4.80 MW:65649
Cacet:P30717|CH60_CLOAB	CAC2703	543	58074	5	0.908	109	2339	RecName: Full=60 kDa chaperonin; - Clostridium acetobutylicum # pI:4.89 MW:58074
Cacet:Q97L52|ENO_CLOAB	CAC0713	431	46802	4.7	0.907	40	768	RecName: Full=Enolase; - Clostridium acetobutylicum # pI:4.59 MW:46802
Cacet:Q97KT9|Q97KT9_CLOAB	CAC0827	287	30387	5.7	0.902	35	877	SubName: Full=Fructose-bisphosphate aldolase; - Clostridium acetobutylicum # pI:5.48 MW:30387
Cacet:O52631|G3P_CLOAB	CAC0709	334	35850	6.3	0.901	59	1392	RecName: Full=Glyceraldehyde-3-phosphate dehydrogenase; - Clostridium acetobutylicum # pI:5.93 MW:35850
Cacet:P45359|THLA_CLOAB	CAC2873	392	41241	7.3	0.888	58	1335	RecName: Full=Acetyl-CoA acetyltransferase; - Clostridium acetobutylicum # pI:6.92 MW:41241
Cacet:Q9Z687|ATPB_CLOAB	CAC2865	466	51094	5	0.878	41	258	RecName: Full=ATP synthase subunit beta; - Clostridium acetobutylicum # pI:4.87 MW:51095
Cacet:Q97J07|Q97J07_CLOAB	CAC1479	341	37512	6.3	0.862	31	116	SubName: Full=Branched-chain-amino-acid transaminase - Clostridium acetobutylicum # pI:5.94 MW:37512
Cacet:P23673|CTFB_CLOAB	CAP0164	221	23624	8.1	0.855	19	246	RecName: Full=Butyrate--acetoacetate CoA-transferase subunit - Clostridium acetobutylicum # pI:7.79 MW:23624
Cacet:Q97I65|EFTS_CLOAB	CAC1788	306	33592	5.4	0.846	36	105	RecName: Full=Elongation factor Ts; - Clostridium acetobutylicum # pI:5.29 MW:33592
Cacet:P58255|PTB_CLOAB	CAC3076	301	32228	6.8	0.844	43	206	RecName: Full=Phosphate butyryltransferase; - Clostridium acetobutylicum # pI:6.33 MW:32228
Cacet:Q97GB7|Q97GB7_CLOAB	CAC2452	141	15621	4.9	0.844	7	40	SubName: Full=Flavodoxin; - Clostridium acetobutylicum # pI:4.80 MW:15621
Cacet:Q97CX2|RS6_CLOAB	CAC3724	95	10912	5	0.842	10	54	RecName: Full=30S ribosomal protein S6; - Clostridium acetobutylicum # pI:4.95 MW:10913
Cacet:Q97EH5|EFTU_CLOAB	CAC3136	397	43453	5.2	0.834	46	459	RecName: Full=Elongation factor Tu; - Clostridium acetobutylicum # pI:5.04 MW:43453
Cacet:Q97EJ2|RS8_CLOAB	CAC3119	132	14681	9.7	0.833	18	110	RecName: Full=30S ribosomal protein S8; - Clostridium acetobutylicum # pI:9.69 MW:14682
Cacet:Q97EC3|Y3190_CLOAB	CAC3190	340	38810	5.6	0.826	37	234	RecName: Full=Putative ATP:guanido phosphotransferase CA_C31 - Clostridium acetobutylicum # pI:5.43 MW:38810
Cacet:Q03928|HSP18_CLOAB	CAC3714	151	17745	5.5	0.821	36	811	RecName: Full=18 kDa heat shock protein; - Clostridium acetobutylicum # pI:5.27 MW:17745
Cacet:Q97M88|Q97M88_CLOAB	CAC0310	81	9250	7	0.815	11	42	SubName: Full=Regulators of stationary/sporulation gene expr - Clostridium acetobutylicum # pI:6.57 MW:9250
Cacet:Q97EW6|Q97EW6_CLOAB	CAC2990	65	7311	5	0.815	10	96	SubName: Full=Cold shock protein; - Clostridium acetobutylicum # pI:4.92 MW:7311
Cacet:Q97E91|SP5G_CLOAB	CAC3223	95	10808	5.3	0.811	13	49	RecName: Full=Putative septation protein spoVG; - Clostridium acetobutylicum # pI:5.25 MW:10808
Cacet:O08309|KPYK_CLOAB	CAC0518	473	50592	6	0.81	36	621	RecName: Full=Pyruvate kinase; - Clostridium acetobutylicum # pI:5.74 MW:50592
Cacet:Q97FT6|TIG_CLOAB	CAC2641	431	49539	4.7	0.803	60	210	RecName: Full=Trigger factor; - Clostridium acetobutylicum # pI:4.68 MW:49539
Cacet:Q97GY6|Q97GY6_CLOAB	CAC2229	1171	128682	6.2	0.8	187	1860	SubName: Full=Pyruvate:ferredoxin oxidoreductase; - Clostridium acetobutylicum # pI:5.88 MW:128682
Cacet:Q97J91|PUR9_CLOAB	CAC1395	499	55238	6	0.792	54	229	RecName: Full=Bifunctional purine biosynthesis protein purH; - Clostridium acetobutylicum # pI:5.67 MW:55238
Cacet:Q97J95|PUR7_CLOAB	CAC1391	235	26958	5.6	0.783	44	163	RecName: Full=Phosphoribosylaminoimidazole-succinocarboxamid - Clostridium acetobutylicum # pI:5.48 MW:26958
Cacet:Q97K92|Q97K92_CLOAB	CAC1027	392	44491	5.4	0.781	45	193	SubName: Full=Flavoprotein; - Clostridium acetobutylicum # pI:5.23 MW:44491
Cacet:Q97I34|Q97I34_CLOAB	CAC1820	86	9029	8.4	0.779	8	310	SubName: Full=Phosphocarrier Protein - Clostridium acetobutylicum # pI:7.99 MW:9030
Cacet:Q97EH3|RS7_CLOAB	CAC3139	156	17747	9.7	0.776	18	58	RecName: Full=30S ribosomal protein S7; - Clostridium acetobutylicum # pI:9.68 MW:17747
Cacet:Q97EJ5|RS5_CLOAB	CAC3116	165	17436	9.6	0.776	18	147	RecName: Full=30S ribosomal protein S5; - Clostridium acetobutylicum # pI:9.57 MW:17436
Cacet:P34159|Y3713_CLOAB	CAC3713	96	11003	4.4	0.771	6	11	RecName: Full=Uncharacterized protein CA_C3713; - Clostridium acetobutylicum # pI:4.35 MW:11003
Cacet:Q97EJ3|RL6_CLOAB	CAC3118	179	19361	9.8	0.765	18	102	RecName: Full=50S ribosomal protein L6; - Clostridium acetobutylicum # pI:9.79 MW:19361
Cacet:Q97EM3|Q97EM3_CLOAB	CAC3087	539	59821	5.2	0.759	45	415	SubName: Full=Phosphoenolpyruvate-protein kinase - Clostridium acetobutylicum # pI:5.08 MW:59821
Cacet:P30719|CH10_CLOAB	CAC2704	95	10426	5.1	0.758	12	170	RecName: Full=10 kDa chaperonin; - Clostridium acetobutylicum # pI:5.06 MW:10426
Cacet:Q97EA3|Q97EA3_CLOAB	CAC3211	91	10347	9.4	0.758	11	58	SubName: Full=DNA binding protein HU; - Clostridium acetobutylicum # pI:9.43 MW:10347
Cacet:P33752|CTFA_CLOAB	CAP0163	218	23641	8.9	0.748	37	281	RecName: Full=Butyrate--acetoacetate CoA-transferase subunit - Clostridium acetobutylicum # pI:9.00 MW:23641
Cacet:Q97GS1|Y2295_CLOAB	CAC2295	246	27205	4.8	0.74	17	121	RecName: Full=UPF0082 protein CA_C2295; - Clostridium acetobutylicum # pI:4.74 MW:27206
Cacet:Q97G09|Q97G09_CLOAB	CAC2565	230	24696	5.6	0.739	21	183	SubName: Full=NifU-related domain containing protein; - Clostridium acetobutylicum # pI:5.49 MW:24697
Cacet:Q97E05|HTPG_CLOAB	CAC3315	624	72407	5.2	0.736	65	206	RecName: Full=Chaperone protein htpG; - Clostridium acetobutylicum # pI:5.09 MW:72408
Cacet:Q97I66|RS2_CLOAB	CAC1787	233	26137	6.8	0.734	23	299	RecName: Full=30S ribosomal protein S2; - Clostridium acetobutylicum # pI:6.37 MW:26137
Cacet:Q97H75|PPAC_CLOAB	CAC2138	310	34525	5.6	0.732	24	108	RecName: Full=Probable manganese-dependent inorganic pyropho - Clostridium acetobutylicum # pI:5.42 MW:34525
Cacet:Q45829|BUK1_CLOAB	CAC3075	355	38942	6.4	0.721	38	208	RecName: Full=Butyrate kinase 1; - Clostridium acetobutylicum # pI:5.98 MW:38942
Cacet:O69136|O69136_CLOAB	CAC2203	275	29521	6.1	0.72	30	395	SubName: Full=Flagellin; - Clostridium acetobutylicum # pI:5.78 MW:29521
Cacet:Q97EC4|Q97EC4_CLOAB	CAC3189	813	91863	6.2	0.711	85	215	SubName: Full=ATPases with chaperone activity clpC, two ATP- - Clostridium acetobutylicum # pI:5.94 MW:91864
Cacet:Q97I37|Q97I37_CLOAB	CAC1817	86	8823	6.8	0.709	6	25	SubName: Full=Stage V sporulation protein, spoVS; - Clostridium acetobutylicum # pI:6.16 MW:8823
Cacet:P58253|SP0A_CLOAB	CAC2071	281	31530	6.8	0.708	24	69	RecName: Full=Stage 0 sporulation protein A homolog; - Clostridium acetobutylicum # pI:6.37 MW:31530
Cacet:Q97L53|GPMI_CLOAB	CAC0712	510	56402	5.5	0.702	42	191	RecName: Full=2,3-bisphosphoglycerate-independent phosphogly - Clostridium acetobutylicum # pI:5.29 MW:56402
Cacet:Q97E28|Q97E28_CLOAB	CAC3288	248	27440	6.2	0.698	20	85	SubName: Full=Iron-regulated ABC transporter ATPase subunit - Clostridium acetobutylicum # pI:5.83 MW:27440
Cacet:P52046|CRT_CLOAB	CAC2712	261	28190	5.4	0.697	20	98	RecName: Full=3-hydroxybutyryl-CoA dehydratase; - Clostridium acetobutylicum # pI:5.39 MW:28190
Cacet:Q97EM7|Q97EM7_CLOAB	CAC3083	105	11568	4.8	0.695	5	7	SubName: Full=Thioredoxin; - Clostridium acetobutylicum # pI:4.69 MW:11568
Cacet:Q97EK3|RS13_CLOAB	CAC3107	123	14000	10.6	0.691	14	41	RecName: Full=30S ribosomal protein S13; - Clostridium acetobutylicum # pI:10.56 MW:14001
Cacet:Q97I46|RS15_CLOAB	CAC1807	87	10257	10	0.69	12	43	RecName: Full=30S ribosomal protein S15; - Clostridium acetobutylicum # pI:9.99 MW:10257
Cacet:Q97FM8|Q97FM8_CLOAB	CAC2701	485	52188	7.4	0.687	38	180	RecName: Full=Inosine-5'-monophosphate dehydrogenase; - Clostridium acetobutylicum # pI:7.05 MW:52189
Cacet:Q97EG6|RL1_CLOAB	CAC3147	229	24460	9.4	0.686	27	109	RecName: Full=50S ribosomal protein L1; - Clostridium acetobutylicum # pI:9.43 MW:24461
Cacet:Q97KP0|Q97KP0_CLOAB	CAC0877	391	45371	6.8	0.683	44	185	SubName: Full=Cyclopropane fatty acid synthase; - Clostridium acetobutylicum # pI:6.39 MW:45371
Cacet:Q97GN1|Q97GN1_CLOAB	CAC2335	303	34307	8.4	0.683	26	93	SubName: Full=UTP-glucose-1-phosphate uridylyltransferase; - Clostridium acetobutylicum # pI:8.47 MW:34307
Cacet:Q97FP8|G6PI_CLOAB	CAC2680	450	49791	5.5	0.682	35	177	RecName: Full=Glucose-6-phosphate isomerase; - Clostridium acetobutylicum # pI:5.37 MW:49791
Cacet:Q97KH5|Q97KH5_CLOAB	CAC0944	662	72707	5.4	0.681	37	159	SubName: Full=Transketolase; - Clostridium acetobutylicum # pI:5.21 MW:72707
Cacet:Q97G10|Q97G10_CLOAB	CAC2564	333	35299	6.9	0.676	36	179	SubName: Full=Putative uncharacterized protein; - Clostridium acetobutylicum # pI:6.46 MW:35299
Cacet:Q97KM5|Q97KM5_CLOAB	CAC0892	337	37214	6.6	0.674	27	121	SubName: Full=DAHP synthase related protein; - Clostridium acetobutylicum # pI:6.15 MW:37214
Cacet:Q97EG7|RL10_CLOAB	CAC3146	168	18723	7.2	0.673	17	208	RecName: Full=50S ribosomal protein L10; - Clostridium acetobutylicum # pI:6.64 MW:18723
Cacet:P23670|ADC_CLOAB	CAP0165	244	27537	6.2	0.672	21	115	RecName: Full=Acetoacetate decarboxylase; - Clostridium acetobutylicum # pI:5.81 MW:27537
Cacet:O85707|O85707_CLOAB	CAP0078	392	41898	5.9	0.666	26	123	SubName: Full=Acetyl coenzyme A acetyltransferase - Clostridium acetobutylicum # pI:5.72 MW:41898
Cacet:Q97D82|Q97D82_CLOAB	CAC3598	181	20093	5.7	0.663	26	346	SubName: Full=Rubrerythrin; - Clostridium acetobutylicum # pI:5.50 MW:20093
Cacet:Q97D83|Q97D83_CLOAB	CAC3597	181	20107	5.7	0.663	26	346	SubName: Full=Rubrerythrin; - Clostridium acetobutylicum # pI:5.50 MW:20107
Cacet:Q97KV9|Q97KV9_CLOAB	CAC0807	65	7101	4.9	0.662	5	72	SubName: Full=Cold shock protein; - Clostridium acetobutylicum # pI:4.83 MW:7101
Cacet:Q97EI3|RL22_CLOAB	CAC3128	111	12372	10.1	0.658	11	48	RecName: Full=50S ribosomal protein L22; - Clostridium acetobutylicum # pI:10.10 MW:12372
Cacet:P52042|ACDS_CLOAB	CAC2711	379	41387	6.3	0.654	34	720	RecName: Full=Acyl-CoA dehydrogenase, short-chain specific; - Clostridium acetobutylicum # pI:5.98 MW:41387
Cacet:Q97EL2|RL13_CLOAB	CAC3098	144	16441	9.8	0.653	24	104	RecName: Full=50S ribosomal protein L13; - Clostridium acetobutylicum # pI:9.76 MW:16441
Cacet:Q97KE7|Q97KE7_CLOAB	CAC0972	334	36139	5.6	0.65	21	64	SubName: Full=Isocitrate dehydrogenase; - Clostridium acetobutylicum # pI:5.47 MW:36139
Cacet:Q97EK5|RS4A_CLOAB	CAC3105	206	23744	9.8	0.65	20	170	RecName: Full=30S ribosomal protein S4 A; - Clostridium acetobutylicum # pI:9.78 MW:23745
Cacet:Q97GY0|Q97GY0_CLOAB	CAC2235	309	32939	5.6	0.647	14	77	RecName: Full=Cysteine synthase; - Clostridium acetobutylicum # pI:5.54 MW:32939
Cacet:O05100|DEF1_CLOAB	CAC1722	150	16617	5.1	0.647	9	20	RecName: Full=Peptide deformylase 1; - Clostridium acetobutylicum # pI:4.98 MW:16617
Cacet:Q97KE0|Q97KE0_CLOAB	CAC0979	125	14045	4.9	0.64	8	11	SubName: Full=Uncharacterized protein containing two CBS dom - Clostridium acetobutylicum # pI:4.71 MW:14045
Cacet:Q04944|ADHA_CLOAB	CAC3299	389	42982	6.1	0.638	21	112	RecName: Full=NADH-dependent butanol dehydrogenase A; - Clostridium acetobutylicum # pI:5.81 MW:42982
Cacet:Q97EG4|Q97EG4_CLOAB	CAC3149	173	19603	6.2	0.636	8	15	RecName: Full=Transcription antitermination protein nusG; - Clostridium acetobutylicum # pI:6.00 MW:19603
Cacet:Q97N05|Q97N05_CLOAB	CAC0034	101	11310	6.9	0.634	11	29	SubName: Full=Putative uncharacterized protein; - Clostridium acetobutylicum # pI:6.37 MW:11310
Cacet:Q97EJ0|RL5_CLOAB	CAC3121	180	20662	9.5	0.633	12	86	RecName: Full=50S ribosomal protein L5; - Clostridium acetobutylicum # pI:9.50 MW:20662
Cacet:Q9ANR5|Q9ANR5_CLOAB	CAP0035	858	94439	8.3	0.632	68	305	SubName: Full=Aldehyde-alcohol dehydrogenase, ADHE1; - Clostridium acetobutylicum # pI:8.50 MW:94440
Cacet:Q97EJ7|RL15_CLOAB	CAC3114	146	15496	10.3	0.63	15	144	RecName: Full=50S ribosomal protein L15; - Clostridium acetobutylicum # pI:10.31 MW:15496
Cacet:Q97HU6|Q97HU6_CLOAB	CAC1911	73	8717	8.5	0.63	3	6	SubName: Full=Putative uncharacterized protein; - Clostridium acetobutylicum # pI:8.64 MW:8717
Cacet:Q97F58|DDL_CLOAB	CAC2895	343	38206	5.3	0.621	20	53	RecName: Full=D-alanine--D-alanine ligase; - Clostridium acetobutylicum # pI:5.19 MW:38206
Cacet:Q97EH4|EFG_CLOAB	CAC3138	687	76403	5	0.617	52	289	RecName: Full=Elongation factor G; - Clostridium acetobutylicum # pI:4.96 MW:76403
Cacet:Q97EH9|RL4_CLOAB	CAC3132	206	22866	9.8	0.617	24	160	RecName: Full=50S ribosomal protein L4; - Clostridium acetobutylicum # pI:9.78 MW:22866
Cacet:Q97D34|Q97D34_CLOAB	CAC3647	81	9211	8.2	0.617	7	26	SubName: Full=Transition state regulatory protein AbrB; - Clostridium acetobutylicum # pI:8.38 MW:9211
Cacet:Q97F85|METK_CLOAB	CAC2856	391	43039	5.5	0.616	30	108	RecName: Full=S-adenosylmethionine synthetase; - Clostridium acetobutylicum # pI:5.32 MW:43039
Cacet:Q97EJ4|RL18_CLOAB	CAC3117	117	12956	10.1	0.615	11	66	RecName: Full=50S ribosomal protein L18; - Clostridium acetobutylicum # pI:10.14 MW:12956
Cacet:Q97D09|Q97D09_CLOAB	CAC3674	140	16349	6.3	0.614	6	8	SubName: Full=Two CBS domain containing protein; - Clostridium acetobutylicum # pI:5.91 MW:16349
Cacet:Q97N17|SYS1_CLOAB	CAC0021	424	48446	6	0.613	29	73	RecName: Full=Seryl-tRNA synthetase 1; - Clostridium acetobutylicum # pI:5.75 MW:48446
Cacet:Q97HB8|EFP_CLOAB	CAC2094	186	21076	5	0.613	12	36	RecName: Full=Elongation factor P; - Clostridium acetobutylicum # pI:4.98 MW:21076
Cacet:Q97DX9|Q97DX9_CLOAB	CAC3341	208	22522	8.2	0.611	14	60	SubName: Full=Multimeric flavodoxin WrbA family protein; - Clostridium acetobutylicum # pI:8.47 MW:22522
Cacet:Q97K83|Q97K83_CLOAB	CAC1036	472	51212	6.6	0.61	43	114	RecName: Full=Pyruvate kinase; - Clostridium acetobutylicum # pI:6.18 MW:51213
Cacet:P52041|HBD_CLOAB	CAC2708	282	30583	6.1	0.61	25	334	RecName: Full=3-hydroxybutyryl-CoA dehydrogenase; - Clostridium acetobutylicum # pI:5.78 MW:30583
Cacet:Q97FR9|Q97FR9_CLOAB	CAC2658	696	76742	5.8	0.608	40	180	SubName: Full=Glutamine synthetase type III; - Clostridium acetobutylicum # pI:5.56 MW:76742
Cacet:Q97I93|RL19_CLOAB	CAC1759	114	13037	10.4	0.605	10	48	RecName: Full=50S ribosomal protein L19; - Clostridium acetobutylicum # pI:10.44 MW:13037
Cacet:Q97EX8|GATA2_CLOAB	CAC2977	478	52481	5.4	0.6	21	63	RecName: Full=Glutamyl-tRNA(Gln) amidotransferase subunit A - Clostridium acetobutylicum # pI:5.24 MW:52482
Cacet:Q97DA7|Q97DA7_CLOAB	CAC3573	411	43824	5.7	0.591	22	82	SubName: Full=3-oxoacyl-(Acyl-carrier-protein) synthase I; - Clostridium acetobutylicum # pI:5.49 MW:43824
Cacet:Q97GK5|IF3_CLOAB	CAC2361	175	19857	9.6	0.589	10	17	RecName: Full=Translation initiation factor IF-3; - Clostridium acetobutylicum # pI:9.59 MW:19857
Cacet:Q97F13|LUXS_CLOAB	CAC2942	158	17904	5.5	0.589	8	27	RecName: Full=S-ribosylhomocysteine lyase; - Clostridium acetobutylicum # pI:5.35 MW:17904
Cacet:Q97JN1|Q97JN1_CLOAB	CAC1242	335	35694	5.7	0.588	22	43	SubName: Full=MreB; - Clostridium acetobutylicum # pI:5.55 MW:35694
Cacet:Q97D48|Q97D48_CLOAB	CAC3632	565	62999	6.4	0.586	39	165	SubName: Full=Oligopeptide ABC transporter, periplasmic subs - Clostridium acetobutylicum # pI:6.04 MW:62999
Cacet:Q97J61|DUT_CLOAB	CAC1425	145	15622	6.8	0.586	5	6	RecName: Full=Deoxyuridine 5'-triphosphate nucleotidohydrola - Clostridium acetobutylicum # pI:6.32 MW:15622
Cacet:Q97EI9|RL24_CLOAB	CAC3122	106	11635	10	0.585	15	58	RecName: Full=50S ribosomal protein L24; - Clostridium acetobutylicum # pI:9.99 MW:11635
Cacet:Q97IE9|Q97IE9_CLOAB	CAC1693	373	39389	5	0.584	20	44	RecName: Full=Cell division protein ftsZ; - Clostridium acetobutylicum # pI:4.87 MW:39389
Cacet:Q97FL3|Q97FL3_CLOAB	CAC2723	465	51637	5	0.574	27	71	SubName: Full=Deacethylase/dipeptidase/desuccinylase family - Clostridium acetobutylicum # pI:4.89 MW:51637
Cacet:Q97F73|UPP_CLOAB	CAC2879	209	23010	6.9	0.574	10	45	RecName: Full=Uracil phosphoribosyltransferase; - Clostridium acetobutylicum # pI:6.44 MW:23010
Cacet:Q97LC7|Q97LC7_CLOAB	CAC0635	56	6669	8.8	0.571	6	19	SubName: Full=Zinc finger domain; - Clostridium acetobutylicum # pI:9.04 MW:6669
Cacet:P69000|AMPM_CLOAB	CAC3111	250	27301	5.3	0.564	12	41	RecName: Full=Methionine aminopeptidase; - Clostridium acetobutylicum # pI:5.14 MW:27301
Cacet:Q97EI1|RL2_CLOAB	CAC3130	277	30137	10.4	0.56	16	140	RecName: Full=50S ribosomal protein L2; - Clostridium acetobutylicum # pI:10.41 MW:30137
Cacet:Q97GL1|Q97GL1_CLOAB	CAC2355	207	24263	6.6	0.56	12	15	SubName: Full=Putative uncharacterized protein; - Clostridium acetobutylicum # pI:6.19 MW:24263
Cacet:P71103|PTA_CLOAB	CAC1742	333	36140	5.2	0.559	19	66	RecName: Full=Phosphate acetyltransferase; - Clostridium acetobutylicum # pI:5.06 MW:36140
Cacet:Q97EI2|RS19_CLOAB	CAC3129	93	10466	10.1	0.559	10	40	RecName: Full=30S ribosomal protein S19; - Clostridium acetobutylicum # pI:10.06 MW:10466
Cacet:P52039|ETFA_CLOAB	CAC2709	336	35964	5.8	0.557	32	167	RecName: Full=Electron transfer flavoprotein subunit alpha; - Clostridium acetobutylicum # pI:5.56 MW:35965
Cacet:Q97EI8|RL14_CLOAB	CAC3123	122	13162	10.1	0.557	12	44	RecName: Full=50S ribosomal protein L14; - Clostridium acetobutylicum # pI:10.06 MW:13163
Cacet:Q97ID1|Y1717_CLOAB	CAC1717	92	10098	5.5	0.554	4	30	RecName: Full=UPF0296 protein CA_C1717; - Clostridium acetobutylicum # pI:5.31 MW:10099
Cacet:Q97EG5|RL11_CLOAB	CAC3148	141	14689	9.7	0.553	11	81	RecName: Full=50S ribosomal protein L11; - Clostridium acetobutylicum # pI:9.75 MW:14689
Cacet:Q97GQ1|Q97GQ1_CLOAB	CAC2315	280	31531	6	0.546	12	28	SubName: Full=DTDP-4-dehydrorhamnose reductase, rfbD ortholo - Clostridium acetobutylicum # pI:5.71 MW:31531
Cacet:Q97JD0|Q97JD0_CLOAB	CAC1356	472	53580	6	0.538	46	288	SubName: Full=Thiamine biosynthesis enzyme ThiH; - Clostridium acetobutylicum # pI:5.67 MW:53580
Cacet:Q97EK6|RPOA_CLOAB	CAC3104	315	35416	5	0.537	21	56	RecName: Full=DNA-directed RNA polymerase subunit alpha; - Clostridium acetobutylicum # pI:4.96 MW:35416
Cacet:Q97E93|KPRS_CLOAB	CAC3221	319	34862	6.5	0.533	13	38	RecName: Full=Ribose-phosphate pyrophosphokinase; - Clostridium acetobutylicum # pI:6.13 MW:34863
Cacet:Q97EH8|RL3_CLOAB	CAC3133	209	22556	10	0.531	23	95	RecName: Full=50S ribosomal protein L3; - Clostridium acetobutylicum # pI:10.00 MW:22556
Cacet:Q97DS8|Q97DS8_CLOAB	CAC3394	96	11319	7.3	0.531	7	49	SubName: Full=Uncharacterized conserved protein, YGIN family - Clostridium acetobutylicum # pI:6.74 MW:11320
Cacet:Q04945|ADHB_CLOAB	CAC3298	390	43287	6.1	0.528	24	152	RecName: Full=NADH-dependent butanol dehydrogenase B; - Clostridium acetobutylicum # pI:5.75 MW:43287
Cacet:Q97MV0|ILVC_CLOAB	CAC0091	337	37663	5.3	0.528	17	68	RecName: Full=Ketol-acid reductoisomerase; - Clostridium acetobutylicum # pI:5.20 MW:37663
Cacet:Q97GN4|Q97GN4_CLOAB	CAC2332	351	40553	5.8	0.527	16	44	RecName: Full=dTDP-glucose 4,6-dehydratase; - Clostridium acetobutylicum # pI:5.50 MW:40553
Cacet:Q97JM4|Q97JM4_CLOAB	CAC1249	263	28769	5.6	0.525	13	30	SubName: Full=Septum site-determining protein MinD, ATPase; - Clostridium acetobutylicum # pI:5.45 MW:28770
Cacet:Q97JL1|Q97JL1_CLOAB	CAC1263	189	21435	5.8	0.524	11	27	SubName: Full=HD superfamily hydrolase, yqeK B.subtilis orth - Clostridium acetobutylicum # pI:5.55 MW:21436
Cacet:Q97DA8|Q97DA8_CLOAB	CAC3572	159	17856	4.6	0.522	9	22	SubName: Full=Biotin carboxyl carrier protein of acetyl-CoA - Clostridium acetobutylicum # pI:4.50 MW:17856
Cacet:Q97D94|CINA_CLOAB	CAC3586	411	45069	6.4	0.521	14	27	RecName: Full=Putative competence-damage inducible protein; - Clostridium acetobutylicum # pI:6.14 MW:45069
Cacet:Q97FS3|PYRB_CLOAB	CAC2654	307	35097	7.5	0.518	14	28	RecName: Full=Aspartate carbamoyltransferase; - Clostridium acetobutylicum # pI:7.02 MW:35097
Cacet:Q97FR4|Q97FR4_CLOAB	CAC2663	255	28338	7	0.518	10	125	SubName: Full=Protein containing cell-wall hydrolase domain; - Clostridium acetobutylicum # pI:6.51 MW:28338
Cacet:Q59262|Q59262_CLOAB	CAC0028	582	64308	7.4	0.512	27	69	SubName: Full=Hydrogenase I; - Clostridium acetobutylicum # pI:7.41 MW:64308
Cacet:Q97KC9|SYE_CLOAB	CAC0990	485	55471	5.6	0.509	32	56	RecName: Full=Glutamyl-tRNA synthetase; - Clostridium acetobutylicum # pI:5.41 MW:55472
Cacet:Q97J93|PUR5_CLOAB	CAC1393	332	35432	5.4	0.509	19	72	RecName: Full=Phosphoribosylformylglycinamidine cyclo-ligase - Clostridium acetobutylicum # pI:5.21 MW:35432
Cacet:Q97MI9|Q97MI9_CLOAB	CAC0207	224	24512	9.3	0.509	12	29	SubName: Full=Putative uncharacterized protein; - Clostridium acetobutylicum # pI:9.34 MW:24512
Cacet:Q97IU1|Q97IU1_CLOAB	CAC1549	181	20803	5.5	0.508	10	14	RecName: Full=Glutathione peroxidase; - Clostridium acetobutylicum # pI:5.38 MW:20803
Cacet:Q97I96|Y1756_CLOAB	CAC1756	75	8170	8.1	0.507	2	4	RecName: Full=UPF0109 protein CA_C1756; - Clostridium acetobutylicum # pI:7.85 MW:8170
Cacet:Q97EK4|RS11_CLOAB	CAC3106	131	14078	10.7	0.504	10	38	RecName: Full=30S ribosomal protein S11; - Clostridium acetobutylicum # pI:10.68 MW:14078
Cacet:Q97MD1|LDH1_CLOAB	CAC0267	313	34181	5.6	0.502	14	37	RecName: Full=L-lactate dehydrogenase 1; - Clostridium acetobutylicum # pI:5.39 MW:34181
Cacet:Q97KD9|Q97KD9_CLOAB	CAC0980	743	84003	6.7	0.501	37	84	SubName: Full=Pyruvate-formate lyase; - Clostridium acetobutylicum # pI:6.24 MW:84003
Cacet:Q97GI6|DAPH_CLOAB	CAC2381	236	25119	5.4	0.5	15	39	RecName: Full=2,3,4,5-tetrahydropyridine-2,6-dicarboxylate N - Clostridium acetobutylicum # pI:5.22 MW:25119
Cacet:Q97F64|RL31_CLOAB	CAC2888	70	7925	9	0.5	5	12	RecName: Full=50S ribosomal protein L31; - Clostridium acetobutylicum # pI:9.16 MW:7925
Cacet:Q97FZ0|Q97FZ0_CLOAB	CAC2584	481	52940	5.3	0.497	16	56	SubName: Full=Protein containing ChW-repeats; - Clostridium acetobutylicum # pI:5.19 MW:52940
Cacet:Q97JL7|RL21_CLOAB	CAC1257	103	11508	9.7	0.495	5	58	RecName: Full=50S ribosomal protein L21; - Clostridium acetobutylicum # pI:9.72 MW:11509
Cacet:Q97GM9|Q97GM9_CLOAB	CAC2337	575	64715	5.8	0.492	30	74	SubName: Full=Phosphomannomutase; - Clostridium acetobutylicum # pI:5.59 MW:64715
Cacet:P30726|GRPE_CLOAB	CAC1281	200	22662	4.6	0.49	17	72	RecName: Full=Protein grpE; - Clostridium acetobutylicum # pI:4.50 MW:22662
Cacet:Q97EH7|RS10_CLOAB	CAC3134	102	11481	9.6	0.49	8	25	RecName: Full=30S ribosomal protein S10; - Clostridium acetobutylicum # pI:9.64 MW:11482
Cacet:Q97EJ9|KAD_CLOAB	CAC3112	215	23945	6.2	0.484	9	19	RecName: Full=Adenylate kinase; - Clostridium acetobutylicum # pI:5.83 MW:23945
Cacet:Q97EL6|Q97EL6_CLOAB	CAC3094	210	24686	4.9	0.481	8	17	SubName: Full=Uncharacterized consrved protein, associated w - Clostridium acetobutylicum # pI:4.82 MW:24686
Cacet:Q97TS2|Q97TS2_CLOAB	CAP0025	554	62561	7.5	0.478	20	43	SubName: Full=Pyruvate decarboxylase; - Clostridium acetobutylicum # pI:7.20 MW:62561
Cacet:Q97LG7|PDXS_CLOAB	CAC0594	291	31833	5.6	0.478	12	24	RecName: Full=Pyridoxal biosynthesis lyase pdxS; - Clostridium acetobutylicum # pI:5.50 MW:31833
Cacet:Q97EB1|Q97EB1_CLOAB	CAC3203	178	20103	5.2	0.478	6	14	SubName: Full=Hypoxanthine-guanine phosphoribosyltransferase - Clostridium acetobutylicum # pI:5.12 MW:20104
Cacet:Q97F68|RF1_CLOAB	CAC2884	359	40975	5.3	0.476	14	25	RecName: Full=Peptide chain release factor 1; - Clostridium acetobutylicum # pI:5.18 MW:40975
Cacet:Q97K33|Q97K33_CLOAB	CAC1088	324	34809	5.2	0.475	20	59	SubName: Full=GlpX-like protein - Clostridium acetobutylicum # pI:5.08 MW:34810
Cacet:Q97IF7|Q97IF7_CLOAB	CAC1684	605	67733	5.2	0.473	32	109	SubName: Full=TYPA/BIPA type GTPase; - Clostridium acetobutylicum # pI:5.13 MW:67733
Cacet:Q97I33|Q97I33_CLOAB	CAC1821	476	54497	7.3	0.471	23	99	SubName: Full=Adenylosuccinate lyase; - Clostridium acetobutylicum # pI:6.82 MW:54497
Cacet:Q97GN3|Q97GN3_CLOAB	CAC2333	288	32063	6	0.469	11	35	RecName: Full=Glucose-1-phosphate thymidylyltransferase; - Clostridium acetobutylicum # pI:5.72 MW:32063
Cacet:Q9Z688|ATPG_CLOAB	CAC2866	282	31137	9.2	0.468	12	36	RecName: Full=ATP synthase gamma chain; - Clostridium acetobutylicum # pI:9.19 MW:31137
Cacet:Q97EI4|RS3_CLOAB	CAC3127	222	24740	9.9	0.468	13	194	RecName: Full=30S ribosomal protein S3; - Clostridium acetobutylicum # pI:9.91 MW:24740
Cacet:Q97GV1|GLYA_CLOAB	CAC2264	411	45612	6.6	0.465	21	112	RecName: Full=Serine hydroxymethyltransferase; - Clostridium acetobutylicum # pI:6.16 MW:45612
Cacet:Q9AL95|Q9AL95_CLOAB	CAC2448	379	41286	6.6	0.464	16	24	SubName: Full=NAD(FAD)-dependent dehydrogenase, NirB-family - Clostridium acetobutylicum # pI:6.27 MW:41286
Cacet:Q97MR5|Y126_CLOAB	CAC0126	112	11986	4.9	0.464	5	24	RecName: Full=UPF0133 protein CA_C0126; - Clostridium acetobutylicum # pI:4.91 MW:11986
Cacet:Q97I51|IF2_CLOAB	CAC1802	693	76337	5.3	0.463	35	96	RecName: Full=Translation initiation factor IF-2; - Clostridium acetobutylicum # pI:5.16 MW:76338
Cacet:Q97GZ7|Q97GZ7_CLOAB	CAC2218	119	13110	5.6	0.462	3	5	SubName: Full=Chemotaxis signal receiving protein CheY; - Clostridium acetobutylicum # pI:5.47 MW:13110
Cacet:Q97EW5|SYM_CLOAB	CAC2991	644	73618	5.8	0.46	29	58	RecName: Full=Methionyl-tRNA synthetase; - Clostridium acetobutylicum # pI:5.57 MW:73618
Cacet:Q97FM9|GUAA_CLOAB	CAC2700	510	57270	5.4	0.459	27	48	RecName: Full=GMP synthase [glutamine-hydrolyzing]; - Clostridium acetobutylicum # pI:5.29 MW:57270
Cacet:Q97LS8|PEPT_CLOAB	CAC0476	408	45871	5.2	0.458	15	49	RecName: Full=Peptidase T; - Clostridium acetobutylicum # pI:5.04 MW:45871
Cacet:Q97EE6|Q97EE6_CLOAB	CAC3167	118	12882	7.2	0.458	5	21	SubName: Full=Uncharacterized conserved protein; - Clostridium acetobutylicum # pI:6.64 MW:12882
Cacet:Q97DT0|Q97DT0_CLOAB	CAC3392	386	42245	5.6	0.456	13	98	SubName: Full=NADH-dependent butanol dehydrogenase; - Clostridium acetobutylicum # pI:5.39 MW:42246
Cacet:Q97MP5|Q97MP5_CLOAB	CAC0147	318	35483	6.3	0.453	17	42	SubName: Full=ABC transporter, ATP-binding protein; - Clostridium acetobutylicum # pI:5.99 MW:35483
Cacet:Q97E27|Q97E27_CLOAB	CAC3289	466	51904	5.5	0.451	13	27	SubName: Full=Iron-regulated ABC-type transporter membrane c - Clostridium acetobutylicum # pI:5.32 MW:51904
Cacet:Q97KP4|XPT_CLOAB	CAC0873	189	21302	6.6	0.45	4	31	RecName: Full=Xanthine phosphoribosyltransferase; - Clostridium acetobutylicum # pI:6.18 MW:21302
Cacet:Q97KE8|Q97KE8_CLOAB	CAC0971	642	69634	6.2	0.449	26	77	SubName: Full=Aconitase A; - Clostridium acetobutylicum # pI:5.83 MW:69634
Cacet:Q97L74|Q97L74_CLOAB	CAC0688	239	26794	9.1	0.444	10	15	SubName: Full=1-acyl-sn-glycerol-3-phosphate acyltransferase - Clostridium acetobutylicum # pI:9.21 MW:26795
Cacet:Q97EJ6|RL30_CLOAB	CAC3115	57	6428	10.1	0.439	6	9	RecName: Full=50S ribosomal protein L30; - Clostridium acetobutylicum # pI:10.07 MW:6428
Cacet:Q97F49|Q97F49_CLOAB	CAC2904	78	8585	9.8	0.436	3	16	SubName: Full=Uncharacterized protein, VEG B.subtilis orthol - Clostridium acetobutylicum # pI:9.82 MW:8585
Cacet:Q97IU4|Q97IU4_CLOAB	CAC1546	433	46416	6.6	0.434	12	25	SubName: Full=Pyrimidine-nucleoside phosphorylase; - Clostridium acetobutylicum # pI:6.23 MW:46416
Cacet:P58251|GATC1_CLOAB	CAC2671	95	11037	4.3	0.432	3	5	RecName: Full=Glutamyl-tRNA(Gln) amidotransferase subunit C - Clostridium acetobutylicum # pI:4.26 MW:11037
Cacet:P71104|ACKA_CLOAB	CAC1743	401	44342	6.7	0.431	17	48	RecName: Full=Acetate kinase; - Clostridium acetobutylicum # pI:6.23 MW:44343
Cacet:Q97F61|PYRG_CLOAB	CAC2892	535	60079	5.6	0.43	13	29	RecName: Full=CTP synthase; - Clostridium acetobutylicum # pI:5.42 MW:60080
Cacet:Q97D32|Q97D32_CLOAB	CAC3649	84	9557	6.5	0.429	2	2	SubName: Full=Possible stage V sporulation protein T, transc - Clostridium acetobutylicum # pI:6.08 MW:9557
Cacet:Q97KG0|CLPB_CLOAB	CAC0959	865	97936	6	0.427	33	61	RecName: Full=Chaperone protein clpB; - Clostridium acetobutylicum # pI:5.79 MW:97936
Cacet:Q97KD3|Q97KD3_CLOAB	CAC0986	272	29999	9.1	0.426	13	18	SubName: Full=Lipoprotein, attached to the cytoplasmic membr - Clostridium acetobutylicum # pI:9.11 MW:29999
Cacet:Q97EJ1|RS14Z_CLOAB	CAC3120	61	7209	10	0.426	4	6	RecName: Full=30S ribosomal protein S14 type Z; - Clostridium acetobutylicum # pI:10.04 MW:7209
Cacet:Q97EB3|FTHS_CLOAB	CAC3201	556	60507	6.9	0.423	19	76	RecName: Full=Formate--tetrahydrofolate ligase; - Clostridium acetobutylicum # pI:6.50 MW:60508
Cacet:Q97EA8|Q97EA8_CLOAB	CAC3206	135	15319	9.2	0.422	10	14	SubName: Full=Ribosomal protein S1 domain family protein; - Clostridium acetobutylicum # pI:9.20 MW:15320
Cacet:Q97CX4|RS18_CLOAB	CAC3722	90	10507	10.5	0.422	4	5	RecName: Full=30S ribosomal protein S18; - Clostridium acetobutylicum # pI:10.51 MW:10507
Cacet:Q97EI0|RL23_CLOAB	CAC3131	98	11140	9.5	0.418	9	31	RecName: Full=50S ribosomal protein L23; - Clostridium acetobutylicum # pI:9.55 MW:11140
Cacet:Q97IA7|RL32_CLOAB	CAC1745	60	6884	9.9	0.417	2	5	RecName: Full=50S ribosomal protein L32; - Clostridium acetobutylicum # pI:9.97 MW:6884
Cacet:Q97D87|PURA_CLOAB	CAC3593	428	46969	5.7	0.414	19	58	RecName: Full=Adenylosuccinate synthetase; - Clostridium acetobutylicum # pI:5.49 MW:46969
Cacet:Q97J94|Q97J94_CLOAB	CAC1392	475	51609	6	0.413	14	38	SubName: Full=Glutamine phosphoribosylpyrophosphate amidotra - Clostridium acetobutylicum # pI:5.77 MW:51610
Cacet:Q97LC5|SYY1_CLOAB	CAC0637	407	46435	6.6	0.413	15	59	RecName: Full=Tyrosyl-tRNA synthetase 1; - Clostridium acetobutylicum # pI:6.15 MW:46436
Cacet:Q97II6|Q97II6_CLOAB	CAC1655	1255	139501	5.5	0.41	48	116	SubName: Full=Phosphoribosylformylglycinamidine - Clostridium acetobutylicum # pI:5.41 MW:139502
Cacet:Q97GK4|SYT_CLOAB	CAC2362	637	73197	6	0.41	32	66	RecName: Full=Threonyl-tRNA synthetase; - Clostridium acetobutylicum # pI:5.68 MW:73198
Cacet:Q97D51|Q97D51_CLOAB	CAC3629	339	37292	7	0.41	10	18	SubName: Full=Oligopeptide ABC transporter, ATPase component - Clostridium acetobutylicum # pI:6.52 MW:37293
Cacet:Q97DU3|Q97DU3_CLOAB	CAC3378	306	34478	6.3	0.408	6	12	SubName: Full=Aldo/keto reductase family enzyme; - Clostridium acetobutylicum # pI:5.94 MW:34478
Cacet:Q97EG2|RL33_CLOAB	CAC3151	49	6012	9.6	0.408	4	6	RecName: Full=50S ribosomal protein L33; - Clostridium acetobutylicum # pI:9.70 MW:6012
Cacet:Q97IQ7|Q97IQ7_CLOAB	CAC1583	187	21721	8.1	0.406	6	16	SubName: Full=Predicted P-loop ATPase; - Clostridium acetobutylicum # pI:8.21 MW:21721
Cacet:Q97HB7|Q97HB7_CLOAB	CAC2095	356	39336	5.8	0.402	14	36	SubName: Full=Aminopeptidase P AMPP/PEPQ family enzyme, YQHT - Clostridium acetobutylicum # pI:5.58 MW:39337
Cacet:Q97GC0|Q97GC0_CLOAB	CAC2449	400	45044	5.7	0.4	16	61	SubName: Full=Predicted flavoprotein; - Clostridium acetobutylicum # pI:5.43 MW:45044
Cacet:Q97GN2|Q97GN2_CLOAB	CAC2334	301	33598	6.3	0.399	10	21	SubName: Full=UDP-glucose 4-epimerase; - Clostridium acetobutylicum # pI:5.87 MW:33599
Cacet:Q97IP4|Q97IP4_CLOAB	CAC1596	543	59474	6.1	0.398	13	28	SubName: Full=Malic enzyme; - Clostridium acetobutylicum # pI:5.78 MW:59474
Cacet:Q97IQ1|Q97IQ1_CLOAB	CAC1589	543	59488	6.1	0.398	13	28	SubName: Full=Malic enzyme; - Clostridium acetobutylicum # pI:5.78 MW:59488
Cacet:Q97K90|Q97K90_CLOAB	CAC1029	78	8638	9.7	0.397	3	3	SubName: Full=FeoA-like protein, involved in iron transport; - Clostridium acetobutylicum # pI:9.75 MW:8638
Cacet:Q97KU7|Q97KU7_CLOAB	CAC0819	371	42809	7.2	0.394	12	34	SubName: Full=Phosphoribosylpyrophosphate synthetase; - Clostridium acetobutylicum # pI:6.74 MW:42809
Cacet:Q97EY2|Q97EY2_CLOAB	CAC2973	213	22632	7.9	0.394	6	10	SubName: Full=2-keto-3-deoxy-6-phosphogluconate aldolase, ed - Clostridium acetobutylicum # pI:7.67 MW:22633
Cacet:P58276|CLPP_CLOAB	CAC2640	193	21423	5.2	0.394	15	43	RecName: Full=ATP-dependent Clp protease proteolytic subunit - Clostridium acetobutylicum # pI:5.03 MW:21424
Cacet:Q97FF7|Q97FF7_CLOAB	CAC2783	427	46315	6.3	0.393	15	39	SubName: Full=O-acetylhomoserine sulfhydrylase; - Clostridium acetobutylicum # pI:5.91 MW:46315
Cacet:O05098|ATPF_CLOAB	CAC2869	159	18245	5.4	0.39	7	13	RecName: Full=ATP synthase subunit b; - Clostridium acetobutylicum # pI:5.30 MW:18245
Cacet:Q97MG5|Q97MG5_CLOAB	CAC0233	147	16686	5.6	0.388	5	9	SubName: Full=PTS system, IIA component; - Clostridium acetobutylicum # pI:5.50 MW:16686
Cacet:Q97MK9|NAGB_CLOAB	CAC0187	241	26905	5.9	0.386	4	5	RecName: Full=Glucosamine-6-phosphate deaminase; - Clostridium acetobutylicum # pI:5.65 MW:26905
Cacet:Q97GL0|SYFB_CLOAB	CAC2356	792	88781	5.2	0.384	31	97	RecName: Full=Phenylalanyl-tRNA synthetase beta chain; - Clostridium acetobutylicum # pI:5.13 MW:88781
Cacet:Q97TI8|Q97TI8_CLOAB	CAP0113	235	26581	5.1	0.383	5	12	SubName: Full=Solo B3/4 domain - Clostridium acetobutylicum # pI:4.97 MW:26581
Cacet:Q97TP0|Q97TP0_CLOAB	CAP0058	206	22229	9	0.383	5	73	SubName: Full=Rare lipoprotein A RLPA releated protein; - Clostridium acetobutylicum # pI:9.08 MW:22229
Cacet:Q97EX6|Q97EX6_CLOAB	CAC2979	430	49687	6.4	0.381	20	31	SubName: Full=Aspartyl-tRNA synthetase; - Clostridium acetobutylicum # pI:6.02 MW:49687
Cacet:Q97HW5|Q97HW5_CLOAB	CAC1892	396	43610	5.2	0.381	11	26	SubName: Full=Putative uncharacterized protein; - Clostridium acetobutylicum # pI:5.07 MW:43610
Cacet:Q97IF2|Q97IF2_CLOAB	CAC1690	352	39108	7.6	0.381	10	12	SubName: Full=PilT ATPase involved in pili biogenesis; - Clostridium acetobutylicum # pI:7.07 MW:39109
Cacet:Q97EI5|RL16_CLOAB	CAC3126	147	16685	10.1	0.381	6	36	RecName: Full=50S ribosomal protein L16; - Clostridium acetobutylicum # pI:10.13 MW:16685
Cacet:Q97EA4|Q97EA4_CLOAB	CAC3210	84	9524	9.2	0.381	3	7	SubName: Full=Predicted RNA-binding protein, YABO B.subtilis - Clostridium acetobutylicum # pI:9.27 MW:9524
Cacet:Q97KV0|Q97KV0_CLOAB	CAC0816	242	27135	6	0.38	8	12	SubName: Full=Lipase-esterase related protein; - Clostridium acetobutylicum # pI:5.68 MW:27136
Cacet:Q97D25|Q97D25_CLOAB	CAC3657	482	52486	6.1	0.378	14	35	SubName: Full=NADP-dependent glyceraldehyde-3-phosphate dehy - Clostridium acetobutylicum # pI:5.77 MW:52486
Cacet:Q97HC8|NUSB_CLOAB	CAC2084	135	15753	5.1	0.378	2	5	RecName: Full=N utilization substance protein B homolog; - Clostridium acetobutylicum # pI:5.10 MW:15753
Cacet:Q97EL3|RS9_CLOAB	CAC3097	130	14483	10.9	0.377	9	24	RecName: Full=30S ribosomal protein S9; - Clostridium acetobutylicum # pI:10.91 MW:14483
Cacet:Q97H95|Q97H95_CLOAB	CAC2118	205	24071	4.7	0.376	6	14	SubName: Full=Cell division protein DivIVA; - Clostridium acetobutylicum # pI:4.57 MW:24071
Cacet:Q97EH2|RS12_CLOAB	CAC3140	125	13637	11	0.376	5	23	RecName: Full=30S ribosomal protein S12; - Clostridium acetobutylicum # pI:10.96 MW:13637
Cacet:Q97N11|PYRE_CLOAB	CAC0027	224	25341	5.8	0.375	6	9	RecName: Full=Orotate phosphoribosyltransferase; - Clostridium acetobutylicum # pI:5.68 MW:25341
Cacet:Q97FQ7|GATA1_CLOAB	CAC2670	485	53209	5.6	0.373	15	42	RecName: Full=Glutamyl-tRNA(Gln) amidotransferase subunit A - Clostridium acetobutylicum # pI:5.46 MW:53209
Cacet:Q97J96|Q97J96_CLOAB	CAC1390	159	17149	6.5	0.371	9	61	SubName: Full=Phosphoribosylcarboxyaminoimidazole - Clostridium acetobutylicum # pI:6.14 MW:17149
Cacet:Q97FA8|Q97FA8_CLOAB	CAC2832	393	44033	5.5	0.369	12	27	SubName: Full=PLP-dependent aminotransferase; - Clostridium acetobutylicum # pI:5.37 MW:44034
Cacet:Q97F93|Q97F93_CLOAB	CAC2847	174	20293	5.7	0.368	3	5	SubName: Full=Ribosome-associated protein Y - Clostridium acetobutylicum # pI:5.59 MW:20293
Cacet:Q97F72|Q97F72_CLOAB	CAC2880	152	16655	7.4	0.368	6	40	SubName: Full=Ribose 5-phosphate isomerase, RpiB; - Clostridium acetobutylicum # pI:6.95 MW:16655
Cacet:Q97F38|PANC_CLOAB	CAC2915	281	31543	6.6	0.367	10	15	RecName: Full=Pantothenate synthetase; - Clostridium acetobutylicum # pI:6.15 MW:31544
Cacet:Q97I38|CNPD_CLOAB	CAC1816	514	58489	6	0.364	20	34	RecName: Full=2',3'-cyclic-nucleotide 2'-phosphodiesterase; - Clostridium acetobutylicum # pI:5.76 MW:58489
Cacet:Q97EX9|GATB2_CLOAB	CAC2976	478	54639	5.8	0.364	14	31	RecName: Full=Aspartyl/glutamyl-tRNA(Asn/Gln) amidotransfera - Clostridium acetobutylicum # pI:5.64 MW:54639
Cacet:Q97LB6|SYL_CLOAB	CAC0646	812	92889	6.1	0.363	24	54	RecName: Full=Leucyl-tRNA synthetase; - Clostridium acetobutylicum # pI:5.81 MW:92889
Cacet:Q97FR7|Q97FR7_CLOAB	CAC2660	1144	127710	6.4	0.362	41	91	SubName: Full=Pyruvate carboxylase, PYKA; - Clostridium acetobutylicum # pI:6.03 MW:127710
Cacet:Q97DA9|FABZ_CLOAB	CAC3571	141	15438	9.3	0.362	10	24	RecName: Full=(3R)-hydroxymyristoyl-[acyl-carrier-protein] d - Clostridium acetobutylicum # pI:9.30 MW:15439
Cacet:Q97E26|Q97E26_CLOAB	CAC3290	366	41041	5.8	0.361	15	35	SubName: Full=Iron-regulated ABC-type transporter membrane c - Clostridium acetobutylicum # pI:5.54 MW:41041
Cacet:Q97EK1|IF1_CLOAB	CAC3109	72	8189	7.3	0.361	3	5	RecName: Full=Translation initiation factor IF-1; - Clostridium acetobutylicum # pI:6.56 MW:8189
Cacet:Q97JJ3|Q97JJ3_CLOAB	CAC1287	114	12588	6.4	0.36	4	12	SubName: Full=HIT family hydrolase; - Clostridium acetobutylicum # pI:5.93 MW:12588
Cacet:Q97E68|Q97E68_CLOAB	CAC3248	127	14745	8.9	0.354	4	7	SubName: Full=Putative uncharacterized protein; - Clostridium acetobutylicum # pI:8.90 MW:14745
Cacet:Q97TH2|Q97TH2_CLOAB	CAP0129	247	28026	6.5	0.352	9	23	SubName: Full=Glycogen-binding regulatory subunit of S/T pro - Clostridium acetobutylicum # pI:6.08 MW:28026
Cacet:Q97FT3|CARB_CLOAB	CAC2644	1065	118460	5.5	0.351	29	81	RecName: Full=Carbamoyl-phosphate synthase large chain; - Clostridium acetobutylicum # pI:5.37 MW:118461
Cacet:Q97GD5|Q97GD5_CLOAB	CAC2433	433	45584	6.4	0.351	11	27	SubName: Full=HtrA-like serine protease - Clostridium acetobutylicum # pI:6.02 MW:45584
Cacet:Q97GK9|SYFA_CLOAB	CAC2357	339	38508	7.1	0.348	9	20	RecName: Full=Phenylalanyl-tRNA synthetase alpha chain; - Clostridium acetobutylicum # pI:6.69 MW:38509
Cacet:Q97LK2|Q97LK2_CLOAB	CAC0558	164	19666	5.2	0.348	8	30	SubName: Full=Putative uncharacterized protein; - Clostridium acetobutylicum # pI:5.12 MW:19667
Cacet:Q97EB8|SYG_CLOAB	CAC3195	462	53377	5.4	0.346	11	47	RecName: Full=Glycyl-tRNA synthetase; - Clostridium acetobutylicum # pI:5.30 MW:53377
Cacet:Q97E25|Q97E25_CLOAB	CAC3291	408	45154	6.6	0.346	15	38	SubName: Full=Selenocysteine lyase, NifS family; - Clostridium acetobutylicum # pI:6.17 MW:45154
Cacet:Q97H00|Q97H00_CLOAB	CAC2215	413	44424	4.5	0.346	10	16	SubName: Full=Flagellar switch protein FliY, contains CheC-l - Clostridium acetobutylicum # pI:4.39 MW:44425
Cacet:Q97FF2|Q97FF2_CLOAB	CAC2788	358	40365	5.1	0.346	7	17	SubName: Full=Xaa-Pro aminopeptidase family enzyme; - Clostridium acetobutylicum # pI:5.04 MW:40365
Cacet:Q97FL0|Y2726_CLOAB	CAC2726	55	6670	9.4	0.345	2	2	RecName: Full=UPF0291 protein CA_C2726; - Clostridium acetobutylicum # pI:9.43 MW:6670
Cacet:Q97EC2|Q97EC2_CLOAB	CAC3191	175	19641	7.2	0.343	10	29	SubName: Full=Uncharacterized conserved protein, containing - Clostridium acetobutylicum # pI:6.81 MW:19642
Cacet:Q97E24|Q97E24_CLOAB	CAC3292	143	15928	5	0.343	6	9	SubName: Full=NifU homolog involved in Fe-S cluster formatio - Clostridium acetobutylicum # pI:4.91 MW:15928
Cacet:Q97IG3|SYA_CLOAB	CAC1678	881	99662	5.9	0.342	31	77	RecName: Full=Alanyl-tRNA synthetase; - Clostridium acetobutylicum # pI:5.68 MW:99662
Cacet:Q97EB7|SYK_CLOAB	CAC3197	515	59604	5.6	0.342	21	35	RecName: Full=Lysyl-tRNA synthetase; - Clostridium acetobutylicum # pI:5.41 MW:59605
Cacet:Q97IT9|Q97IT9_CLOAB	CAC1551	167	19278	7.2	0.341	3	8	SubName: Full=Nitroreductase family protein; - Clostridium acetobutylicum # pI:6.64 MW:19278
Cacet:Q97LD6|SYW_CLOAB	CAC0626	335	37719	8.1	0.34	8	12	RecName: Full=Tryptophanyl-tRNA synthetase; - Clostridium acetobutylicum # pI:8.32 MW:37719
Cacet:Q97IW7|Q97IW7_CLOAB	CAC1523	288	31703	7.4	0.34	7	17	SubName: Full=Fructokinase; - Clostridium acetobutylicum # pI:6.96 MW:31703
Cacet:Q97JZ1|Q97JZ1_CLOAB	CAC1131	147	15974	4.8	0.34	2	9	SubName: Full=Putative uncharacterized protein; - Clostridium acetobutylicum # pI:4.59 MW:15974
Cacet:Q97MZ9|Q97MZ9_CLOAB	CAC0040	97	10654	6.5	0.34	2	2	SubName: Full=Uncharacterized small conserved protein, homol - Clostridium acetobutylicum # pI:6.07 MW:10654
Cacet:Q97KN7|Q97KN7_CLOAB	CAC0880	272	30294	9.1	0.338	9	13	SubName: Full=Periplasmic amino acid binding protein; - Clostridium acetobutylicum # pI:9.13 MW:30295
Cacet:Q97K89|Q97K89_CLOAB	CAC1030	77	8383	9.4	0.338	4	11	SubName: Full=FeoA-like protein, involved in iron transport; - Clostridium acetobutylicum # pI:9.43 MW:8383
Cacet:Q97HQ1|Q97HQ1_CLOAB	CAC1958	274	31820	6.7	0.336	14	24	SubName: Full=Predicted aldo/keto reductase, YTBE/YVGN B.sub - Clostridium acetobutylicum # pI:6.27 MW:31820
Cacet:Q97DC1|Q97DC1_CLOAB	CAC3558	439	48116	8	0.335	6	24	SubName: Full=Probable S-layer protein; - Clostridium acetobutylicum # pI:8.26 MW:48116
Cacet:Q97DD9|MURA2_CLOAB	CAC3539	418	44327	6	0.335	13	30	RecName: Full=UDP-N-acetylglucosamine 1-carboxyvinyltransfer - Clostridium acetobutylicum # pI:5.72 MW:44327
Cacet:P45360|Y2874_CLOAB	CAC2874	385	43494	6.8	0.335	11	35	RecName: Full=Putative UDP-N-acetylglucosamine 2-epimerase; - Clostridium acetobutylicum # pI:6.29 MW:43494
Cacet:Q97D52|Q97D52_CLOAB	CAC3628	322	35988	8.3	0.335	11	22	SubName: Full=Oligopeptide ABC transporter, ATPase component - Clostridium acetobutylicum # pI:8.49 MW:35988
Cacet:Q97I64|PYRH_CLOAB	CAC1789	236	25854	6.1	0.335	5	21	RecName: Full=Uridylate kinase; - Clostridium acetobutylicum # pI:5.82 MW:25854
Cacet:Q97LG8|RISB_CLOAB	CAC0593	155	16486	6.5	0.335	6	21	RecName: Full=6,7-dimethyl-8-ribityllumazine synthase; - Clostridium acetobutylicum # pI:6.14 MW:16486
Cacet:Q97EB2|Q97EB2_CLOAB	CAC3202	602	66211	5.6	0.331	26	66	SubName: Full=ATP-dependent Zn protease, FTSH; - Clostridium acetobutylicum # pI:5.40 MW:66212
Cacet:Q97LX1|Q97LX1_CLOAB	CAC0433	441	47311	4.9	0.331	10	41	SubName: Full=Methyl-accepting chemotaxis protein; - Clostridium acetobutylicum # pI:4.78 MW:47311
Cacet:P45558|PRMA_CLOAB	CAC1284	311	35028	4.9	0.331	9	12	RecName: Full=Ribosomal protein L11 methyltransferase; - Clostridium acetobutylicum # pI:4.81 MW:35028
Cacet:Q97DE1|Q97DE1_CLOAB	CAC3537	166	19372	6.6	0.331	3	11	SubName: Full=Fragment of SECA; - Clostridium acetobutylicum # pI:6.19 MW:19372
Cacet:Q97LJ3|Q97LJ3_CLOAB	CAC0567	209	24221	5.6	0.33	7	25	SubName: Full=Putative methyltransferase; - Clostridium acetobutylicum # pI:5.50 MW:24222
Cacet:Q97F95|Q97F95_CLOAB	CAC2845	329	37702	5.1	0.328	5	9	SubName: Full=Protein chain release factor B; - Clostridium acetobutylicum # pI:5.02 MW:37702
Cacet:Q97E06|Q97E06_CLOAB	CAC3314	198	22840	6	0.328	6	8	SubName: Full=Nitroreductase family protein; - Clostridium acetobutylicum # pI:5.70 MW:22840
Cacet:Q97EI6|RL29_CLOAB	CAC3125	67	7856	6.8	0.328	5	10	RecName: Full=50S ribosomal protein L29; - Clostridium acetobutylicum # pI:6.32 MW:7856
Cacet:Q97EU6|Q97EU6_CLOAB	CAC3010	528	60199	8.1	0.326	16	37	SubName: Full=ATP-dependent RNA helicase - Clostridium acetobutylicum # pI:8.07 MW:60199
Cacet:Q97ED5|SYP_CLOAB	CAC3178	570	64138	5.5	0.325	15	45	RecName: Full=Prolyl-tRNA synthetase; - Clostridium acetobutylicum # pI:5.37 MW:64138
Cacet:Q97JU1|Q97JU1_CLOAB	CAC1182	351	40167	5.5	0.325	12	19	SubName: Full=Phage related protein, YorG B.subtilis homolog - Clostridium acetobutylicum # pI:5.37 MW:40167
Cacet:Q97E69|Q97E69_CLOAB	CAC3247	243	28150	9.2	0.325	7	16	SubName: Full=Predicted transcriptional regulator, lacI/xre - Clostridium acetobutylicum # pI:9.23 MW:28150
Cacet:Q97D46|Q97D46_CLOAB	CAC3634	550	61190	8.6	0.324	18	33	SubName: Full=Oligopeptide ABC transporter, periplasmic subs - Clostridium acetobutylicum # pI:8.60 MW:61190
Cacet:Q97GZ5|Q97GZ5_CLOAB	CAC2220	693	77632	4.9	0.323	16	40	SubName: Full=Chemotaxis histidine kinase, CheA - Clostridium acetobutylicum # pI:4.79 MW:77632
Cacet:Q97KM4|Q97KM4_CLOAB	CAC0893	286	31789	6.2	0.322	4	4	SubName: Full=Prephenate dehydrogenase; - Clostridium acetobutylicum # pI:5.81 MW:31790
Cacet:Q97JJ1|Q97JJ1_CLOAB	CAC1289	149	16585	8.5	0.322	4	12	SubName: Full=Uncharacterized conserved protein, YqeY B.subt - Clostridium acetobutylicum # pI:8.55 MW:16585
Cacet:Q97GU6|SYD_CLOAB	CAC2269	595	68244	5.3	0.321	16	40	RecName: Full=Aspartyl-tRNA synthetase; - Clostridium acetobutylicum # pI:5.24 MW:68244
Cacet:Q97MC0|Q97MC0_CLOAB	CAC0278	437	48030	6.5	0.32	7	26	RecName: Full=Aspartokinase; - Clostridium acetobutylicum # pI:6.08 MW:48030
Cacet:Q97KB7|Q97KB7_CLOAB	CAC1002	493	56208	5.9	0.318	10	30	RecName: Full=Nicotinate phosphoribosyltransferase; - Clostridium acetobutylicum # pI:5.63 MW:56208
Cacet:Q97H96|Q97H96_CLOAB	CAC2117	230	25243	5.2	0.317	5	8	SubName: Full=Nucleoside phosphorylase; - Clostridium acetobutylicum # pI:5.04 MW:25243
Cacet:Q97IB7|RL28_CLOAB	CAC1733	63	7060	10.7	0.317	2	2	RecName: Full=50S ribosomal protein L28; - Clostridium acetobutylicum # pI:10.72 MW:7060
Cacet:Q97E73|Q97E73_CLOAB	CAC3243	599	67247	5.2	0.316	14	53	SubName: Full=Membrane associated methyl-accepting chemotaxi - Clostridium acetobutylicum # pI:5.16 MW:67247
Cacet:Q97E92|GLMU_CLOAB	CAC3222	456	49692	6.4	0.316	7	33	RecName: Full=Bifunctional protein glmU; - Clostridium acetobutylicum # pI:6.01 MW:49692
Cacet:Q97M90|Q97M90_CLOAB	CAC0308	392	42950	8.9	0.316	5	14	SubName: Full=Cell wall-associated hydrolase; - Clostridium acetobutylicum # pI:8.92 MW:42950
Cacet:Q97EB9|MURD_CLOAB	CAC3194	462	51942	7.9	0.314	15	26	RecName: Full=UDP-N-acetylmuramoylalanine--D-glutamate ligas - Clostridium acetobutylicum # pI:7.98 MW:51942
Cacet:Q97MG8|Q97MG8_CLOAB	CAC0230	432	48975	5.2	0.312	12	24	SubName: Full=Inactivated predicted Zn-dependent protease, P - Clostridium acetobutylicum # pI:5.12 MW:48976
Cacet:Q97MP4|Q97MP4_CLOAB	CAC0148	228	24554	8.9	0.311	3	6	SubName: Full=Predicted enzyme with TIM-barrel fold; - Clostridium acetobutylicum # pI:8.99 MW:24554
Cacet:Q97EI7|RS17_CLOAB	CAC3124	84	9875	10.3	0.31	5	26	RecName: Full=30S ribosomal protein S17; - Clostridium acetobutylicum # pI:10.28 MW:9875
Cacet:Q9Z689|ATPA_CLOAB	CAC2867	505	55233	5.3	0.309	19	64	RecName: Full=ATP synthase subunit alpha; - Clostridium acetobutylicum # pI:5.21 MW:55233
Cacet:Q97FQ8|GATB1_CLOAB	CAC2669	476	53841	6	0.309	14	34	RecName: Full=Aspartyl/glutamyl-tRNA(Asn/Gln) amidotransfera - Clostridium acetobutylicum # pI:5.74 MW:53841
Cacet:Q97GC7|Q97GC7_CLOAB	CAC2441	471	52686	9.1	0.308	6	8	SubName: Full=Ferrichrome-binding periplasmic protein; - Clostridium acetobutylicum # pI:9.10 MW:52687
Cacet:Q9Z686|ATPE_CLOAB	CAC2864	133	14865	5.4	0.308	2	19	RecName: Full=ATP synthase epsilon chain; - Clostridium acetobutylicum # pI:5.32 MW:14865
Cacet:Q97JZ9|Q97JZ9_CLOAB	CAC1123	107	12645	8.2	0.308	3	3	SubName: Full=Putative uncharacterized protein; - Clostridium acetobutylicum # pI:7.79 MW:12645
Cacet:Q97FT7|CLPX_CLOAB	CAC2639	432	47611	5.6	0.306	9	32	RecName: Full=ATP-dependent Clp protease ATP-binding subunit - Clostridium acetobutylicum # pI:5.51 MW:47611
Cacet:Q97N24|Q97N24_CLOAB	CAC0014	356	39978	6.7	0.306	8	16	SubName: Full=Aminotransferase; - Clostridium acetobutylicum # pI:6.23 MW:39978
Cacet:Q97I54|Q97I54_CLOAB	CAC1799	353	39795	5.2	0.306	10	22	SubName: Full=Transcription terminator NusA; - Clostridium acetobutylicum # pI:5.13 MW:39796
Cacet:Q97DA2|FABH_CLOAB	CAC3578	325	34928	5.8	0.305	6	7	RecName: Full=3-oxoacyl-[acyl-carrier-protein] synthase 3; - Clostridium acetobutylicum # pI:5.64 MW:34928
Cacet:Q97KV1|Q97KV1_CLOAB	CAC0815	499	55171	5.3	0.303	9	36	SubName: Full=Methyl-accepting chemotaxis protein; - Clostridium acetobutylicum # pI:5.21 MW:55171
Cacet:Q97N34|Q97N34_CLOAB	CAC0002	366	41114	4.9	0.303	6	10	SubName: Full=DNA polymerase III beta subunit; - Clostridium acetobutylicum # pI:4.83 MW:41114
Cacet:Q97LS5|Y479_CLOAB	CAC0479	451	47345	5.7	0.302	8	15	RecName: Full=UPF0210 protein CA_C0479; - Clostridium acetobutylicum # pI:5.47 MW:47345
Cacet:Q97TN2|Q97TN2_CLOAB	CAP0066	325	35304	6.2	0.302	9	23	SubName: Full=Mannose-specific phosphotransferase system com - Clostridium acetobutylicum # pI:5.81 MW:35305
Cacet:Q97EH0|RPOC_CLOAB	CAC3142	1182	131810	7.9	0.301	37	77	RecName: Full=DNA-directed RNA polymerase subunit beta'; - Clostridium acetobutylicum # pI:8.10 MW:131811
Cacet:O08308|K6PF_CLOAB	CAC0517	319	34194	7.4	0.301	9	22	RecName: Full=6-phosphofructokinase; - Clostridium acetobutylicum # pI:6.92 MW:34194
Cacet:Q97EG9|RPOB_CLOAB	CAC3143	1241	139249	5	0.3	32	72	RecName: Full=DNA-directed RNA polymerase subunit beta; - Clostridium acetobutylicum # pI:4.93 MW:139250
Cacet:Q97GG8|SYV_CLOAB	CAC2399	881	102021	5.8	0.3	23	43	RecName: Full=Valyl-tRNA synthetase; - Clostridium acetobutylicum # pI:5.60 MW:102021
Cacet:Q97IB5|Q97IB5_CLOAB	CAC1735	547	59800	5	0.3	14	29	SubName: Full=Predicted kinase related to hydroxyacetone kin - Clostridium acetobutylicum # pI:4.88 MW:59800
Cacet:Q97CW7|Q97CW7_CLOAB	CAC3729	283	32346	6.2	0.3	5	6	SubName: Full=Stage 0 sporulation J, ParB family of DNA-bind - Clostridium acetobutylicum # pI:6.00 MW:32346
Cacet:Q97K30|APEA_CLOAB	CAC1091	465	52011	5.2	0.297	13	39	RecName: Full=Probable M18 family aminopeptidase 1; - Clostridium acetobutylicum # pI:5.11 MW:52012
Cacet:Q97FU2|Q97FU2_CLOAB	CAC2634	138	15672	7.5	0.297	3	4	SubName: Full=Ferric uptake regulator - Clostridium acetobutylicum # pI:6.99 MW:15672
Cacet:Q97K85|Q97K85_CLOAB	CAC1034	64	7370	4.4	0.297	2	10	SubName: Full=Putative uncharacterized protein; - Clostridium acetobutylicum # pI:4.37 MW:7370
Cacet:P58258|REGA_CLOAB	CAC3037	334	37423	5.7	0.296	10	14	RecName: Full=HTH-type transcriptional regulator regA; - Clostridium acetobutylicum # pI:5.57 MW:37423
Cacet:Q97F98|Q97F98_CLOAB	CAC2842	718	80099	5.8	0.295	16	20	SubName: Full=Transcription accessory protein TEX, RNA-bindi - Clostridium acetobutylicum # pI:5.66 MW:80099
Cacet:Q97K67|Q97K67_CLOAB	CAC1052	322	35665	8.8	0.295	10	45	SubName: Full=Membrane protease subunit, stomatin/prohibitin - Clostridium acetobutylicum # pI:8.74 MW:35665
Cacet:Q97LF4|APEB_CLOAB	CAC0607	433	48393	5.7	0.293	10	21	RecName: Full=Probable M18 family aminopeptidase 2; - Clostridium acetobutylicum # pI:5.49 MW:48393
Cacet:Q97GX9|Q97GX9_CLOAB	CAC2236	147	16544	5.7	0.293	3	3	SubName: Full=Uncharacterized conserved protein of YjeB/RRF2 - Clostridium acetobutylicum # pI:5.60 MW:16544
Cacet:Q97FM0|Q97FM0_CLOAB	CAC2716	407	46192	8.3	0.292	7	13	SubName: Full=Predicted glycosyl transferase from UDP-glucur - Clostridium acetobutylicum # pI:8.44 MW:46192
Cacet:Q97KM3|AROB_CLOAB	CAC0894	356	40551	7.4	0.292	10	16	RecName: Full=3-dehydroquinate synthase; - Clostridium acetobutylicum # pI:7.02 MW:40551
Cacet:Q97D85|Q97D85_CLOAB	CAC3595	457	50490	6.9	0.291	7	13	SubName: Full=Uncharacterized FAD-dependent dehydrogenase; - Clostridium acetobutylicum # pI:6.48 MW:50490
Cacet:Q97CX5|Q97CX5_CLOAB	CAC3721	278	31596	9.1	0.291	10	22	SubName: Full=Hypothetical secreted protein; - Clostridium acetobutylicum # pI:9.13 MW:31596
Cacet:Q97CW8|Q97CW8_CLOAB	CAC3728	169	19500	5.7	0.29	4	4	SubName: Full=Putative uncharacterized protein; - Clostridium acetobutylicum # pI:5.60 MW:19500
Cacet:Q97DA5|Q97DA5_CLOAB	CAC3575	308	33811	5.3	0.289	5	21	SubName: Full=Malonyl CoA-acyl carrier protein transacylase; - Clostridium acetobutylicum # pI:5.23 MW:33811
Cacet:Q97EK7|RL17_CLOAB	CAC3103	114	13009	10.4	0.289	9	38	RecName: Full=50S ribosomal protein L17; - Clostridium acetobutylicum # pI:10.35 MW:13009
Cacet:Q97LJ0|Q97LJ0_CLOAB	CAC0570	665	70674	6.6	0.287	13	80	SubName: Full=PTS enzyme II, ABC component; - Clostridium acetobutylicum # pI:6.13 MW:70675
Cacet:Q97J57|Q97J57_CLOAB	CAC1429	327	36072	6.3	0.287	7	18	SubName: Full=UDP-glucose 4-epimerase; - Clostridium acetobutylicum # pI:5.89 MW:36072
Cacet:Q97DA4|Q97DA4_CLOAB	CAC3576	310	32915	6	0.287	7	30	SubName: Full=Dioxygenase related to 2-nitropropane dioxygen - Clostridium acetobutylicum # pI:5.75 MW:32915
Cacet:Q97TH5|Q97TH5_CLOAB	CAP0126	409	47059	7.7	0.286	7	13	SubName: Full=Uncharacterized protein - Clostridium acetobutylicum # pI:7.55 MW:47059
Cacet:Q97LS4|Q97LS4_CLOAB	CAC0480	702	79432	6.7	0.285	20	41	SubName: Full=Oxygen-sensitive ribonucleoside-triphosphate r - Clostridium acetobutylicum # pI:6.22 MW:79432
Cacet:Q97E94|Q97E94_CLOAB	CAC3220	228	26092	5.2	0.285	4	13	SubName: Full=Response regulator - Clostridium acetobutylicum # pI:5.06 MW:26092
Cacet:Q97TR6|Q97TR6_CLOAB	CAP0031	95	10753	8	0.284	2	4	SubName: Full=Transcriptional activator HLYU, HTH of ArsR fa - Clostridium acetobutylicum # pI:7.83 MW:10753
Cacet:Q97I53|Q97I53_CLOAB	CAC1800	88	10283	9.4	0.284	4	10	SubName: Full=Uncharacterized conserved protein, YLXR B.subt - Clostridium acetobutylicum # pI:9.43 MW:10283
Cacet:Q97LP5|Y509_CLOAB	CAC0509	244	27072	6.9	0.283	4	12	RecName: Full=Putative hydrolase CA_C0509; - Clostridium acetobutylicum # pI:6.45 MW:27072
Cacet:Q97FT1|Q97FT1_CLOAB	CAC2646	184	20479	9.2	0.283	4	5	SubName: Full=Signal peptidase I; - Clostridium acetobutylicum # pI:9.20 MW:20479
Cacet:Q97M85|Q97M85_CLOAB	CAC0313	218	24979	5.4	0.28	4	6	SubName: Full=Phage shock protein A; - Clostridium acetobutylicum # pI:5.34 MW:24979
Cacet:Q97H85|Q97H85_CLOAB	CAC2128	452	50645	6.5	0.279	8	9	RecName: Full=UDP-N-acetylmuramoyl-tripeptide--D-alanyl-D-al - Clostridium acetobutylicum # pI:6.09 MW:50646
Cacet:Q97F83|Q97F83_CLOAB	CAC2858	340	36399	6.4	0.279	9	17	SubName: Full=Shape-determining protein envB - Clostridium acetobutylicum # pI:6.08 MW:36400
Cacet:Q97GI5|Q97GI5_CLOAB	CAC2382	229	26514	7.8	0.279	5	12	SubName: Full=Single-strand DNA-binding protein, ssb; - Clostridium acetobutylicum # pI:7.61 MW:26514
Cacet:Q97M84|Q97M84_CLOAB	CAC0314	197	23163	4.9	0.279	4	9	SubName: Full=Uncharacterized protein homolog YKRK B. subtil - Clostridium acetobutylicum # pI:4.86 MW:23164
Cacet:Q97EX7|GATC2_CLOAB	CAC2978	97	11171	5.4	0.278	2	3	RecName: Full=Glutamyl-tRNA(Gln) amidotransferase subunit C - Clostridium acetobutylicum # pI:5.24 MW:11171
Cacet:Q97MH6|Q97MH6_CLOAB	CAC0222	250	29450	5.8	0.276	5	7	SubName: Full=Exodeoxyribonuclease - Clostridium acetobutylicum # pI:5.59 MW:29451
Cacet:Q9Z690|ATPD_CLOAB	CAC2868	179	20794	8.2	0.274	7	18	RecName: Full=ATP synthase subunit delta; - Clostridium acetobutylicum # pI:7.81 MW:20795
Cacet:Q97LR6|Q97LR6_CLOAB	CAC0488	113	13457	5.2	0.274	5	12	SubName: Full=Putative uncharacterized protein; - Clostridium acetobutylicum # pI:5.05 MW:13458
Cacet:Q97F94|SECA_CLOAB	CAC2846	839	95759	5.4	0.273	23	57	RecName: Full=Protein translocase subunit secA; - Clostridium acetobutylicum # pI:5.25 MW:95759
Cacet:Q97I45|PNP_CLOAB	CAC1808	703	77989	5.4	0.273	23	44	RecName: Full=Polyribonucleotide nucleotidyltransferase; - Clostridium acetobutylicum # pI:5.28 MW:77990
Cacet:Q97GZ8|Q97GZ8_CLOAB	CAC2217	132	15015	4.4	0.273	2	3	SubName: Full=Chemotaxis signal transduction protein CheW; - Clostridium acetobutylicum # pI:4.27 MW:15015
Cacet:Q97F39|PANB_CLOAB	CAC2914	276	29959	6.4	0.272	5	27	RecName: Full=3-methyl-2-oxobutanoate hydroxymethyltransfera - Clostridium acetobutylicum # pI:6.00 MW:29959
Cacet:Q97MV3|MSRA_CLOAB	CAC0088	162	18844	4.9	0.272	4	4	RecName: Full=Peptide methionine sulfoxide reductase msrA; - Clostridium acetobutylicum # pI:4.81 MW:18844
Cacet:Q97CX9|RL9_CLOAB	CAC3717	147	16532	9.6	0.272	10	15	RecName: Full=50S ribosomal protein L9; - Clostridium acetobutylicum # pI:9.62 MW:16532
Cacet:P58243|HFQ_CLOAB	CAC1834	81	9209	9.3	0.272	2	18	RecName: Full=Protein hfq; - Clostridium acetobutylicum # pI:9.22 MW:9209
Cacet:Q97I09|ISPH_CLOAB	CAC1847	642	71989	5.9	0.271	22	47	RecName: Full=4-hydroxy-3-methylbut-2-enyl diphosphate reduc - Clostridium acetobutylicum # pI:5.73 MW:71989
Cacet:Q97I78|Q97I78_CLOAB	CAC1775	581	64676	6.1	0.27	10	29	SubName: Full=Predicted membrane protein; - Clostridium acetobutylicum # pI:5.77 MW:64676
Cacet:Q97EV0|Q97EV0_CLOAB	CAC3006	976	113379	5.3	0.269	18	29	SubName: Full=Zn-dependent peptidase, insulinase family; - Clostridium acetobutylicum # pI:5.16 MW:113380
Cacet:Q97L02|Q97L02_CLOAB	CAC0764	411	45213	6.6	0.268	10	26	SubName: Full=NADPH-dependent glutamate synthase beta chain; - Clostridium acetobutylicum # pI:6.25 MW:45213
Cacet:Q97KA5|Q97KA5_CLOAB	CAC1014	396	43573	5.4	0.265	10	11	SubName: Full=IAA-like amino acid hydrolase; - Clostridium acetobutylicum # pI:5.31 MW:43573
Cacet:Q97H57|Q97H57_CLOAB	CAC2156	239	25977	4.9	0.264	2	3	SubName: Full=Flagellar hook assembly protein FlgD; - Clostridium acetobutylicum # pI:4.64 MW:25977
Cacet:Q97GK7|RL20_CLOAB	CAC2359	119	13589	11.4	0.261	4	5	RecName: Full=50S ribosomal protein L20; - Clostridium acetobutylicum # pI:11.39 MW:13589
Cacet:Q97GZ6|Q97GZ6_CLOAB	CAC2219	200	21674	4.3	0.26	2	5	SubName: Full=Chemotaxis protein CheC; - Clostridium acetobutylicum # pI:4.18 MW:21674
Cacet:Q97EV6|Q97EV6_CLOAB	CAC3000	127	13927	4.7	0.26	2	4	SubName: Full=Putative uncharacterized protein; - Clostridium acetobutylicum # pI:4.66 MW:13927
Cacet:Q97IP0|Q97IP0_CLOAB	CAC1600	673	73053	5.5	0.256	11	22	SubName: Full=Methyl-accepting chemotaxis-like protein - Clostridium acetobutylicum # pI:5.40 MW:73053
Cacet:P94604|GYRB_CLOAB	CAC0006	637	71614	6.2	0.256	17	54	RecName: Full=DNA gyrase subunit B; - Clostridium acetobutylicum # pI:5.80 MW:71615
Cacet:Q97IV0|Q97IV0_CLOAB	CAC1540	328	37233	5.2	0.256	7	10	SubName: Full=Uncharacterized ATP-grasp enzyme; - Clostridium acetobutylicum # pI:5.12 MW:37234
Cacet:Q97D54|GCH1_CLOAB	CAC3626	195	22108	7	0.256	5	11	RecName: Full=GTP cyclohydrolase 1; - Clostridium acetobutylicum # pI:6.54 MW:22108
Cacet:Q97GY4|MURG_CLOAB	CAC2231	359	39555	9.5	0.253	9	16	RecName: Full=UDP-N-acetylglucosamine--N-acetylmuramyl-(pent - Clostridium acetobutylicum # pI:9.53 MW:39555
Cacet:Q97I95|RIMM_CLOAB	CAC1757	166	19211	4.9	0.253	2	3	RecName: Full=Ribosome maturation factor rimM; - Clostridium acetobutylicum # pI:4.77 MW:19211
Cacet:Q97LQ9|THIE_CLOAB	CAC0495	211	23159	8.6	0.251	2	6	RecName: Full=Thiamine-phosphate pyrophosphorylase; - Clostridium acetobutylicum # pI:8.52 MW:23159
Cacet:Q97ES0|SYI_CLOAB	CAC3038	1035	119411	5.7	0.25	30	62	RecName: Full=Isoleucyl-tRNA synthetase; - Clostridium acetobutylicum # pI:5.52 MW:119412
Cacet:Q97GS2|Q97GS2_CLOAB	CAC2293	184	20124	9.3	0.25	6	21	SubName: Full=Hypothetical secreted protein; - Clostridium acetobutylicum # pI:9.33 MW:20124
Cacet:Q97IF4|Q97IF4_CLOAB	CAC1687	406	46432	6.2	0.249	7	16	SubName: Full=Collagenase family protease; - Clostridium acetobutylicum # pI:5.90 MW:46432
Cacet:Q97I55|RIMP_CLOAB	CAC1798	149	17345	5.2	0.248	3	6	RecName: Full=Ribosome maturation factor rimP; - Clostridium acetobutylicum # pI:5.09 MW:17345
Cacet:Q97LZ0|Q97LZ0_CLOAB	CAC0410	89	9889	5.3	0.247	2	6	SubName: Full=Uncharacterized small conserved protein, homol - Clostridium acetobutylicum # pI:5.29 MW:9889
Cacet:Q97MT0|Q97MT0_CLOAB	CAC0111	477	52320	9.4	0.245	8	14	SubName: Full=Glutamine-binding periplasmic protein fused to - Clostridium acetobutylicum # pI:9.44 MW:52321
Cacet:Q97EE0|LEUC_CLOAB	CAC3173	422	45528	6.6	0.244	5	20	RecName: Full=3-isopropylmalate dehydratase large subunit; - Clostridium acetobutylicum # pI:6.19 MW:45528
Cacet:Q97HI5|Q97HI5_CLOAB	CAC2026	180	20322	9.8	0.244	8	17	SubName: Full=Predicted flavodoxin; - Clostridium acetobutylicum # pI:9.78 MW:20322
Cacet:Q97E63|PROB_CLOAB	CAC3253	267	28781	7.6	0.243	3	8	RecName: Full=Glutamate 5-kinase; - Clostridium acetobutylicum # pI:6.99 MW:28781
Cacet:Q97FM3|REX_CLOAB	CAC2713	214	24167	7.2	0.243	3	4	RecName: Full=Redox-sensing transcriptional repressor rex; - Clostridium acetobutylicum # pI:6.74 MW:24167
Cacet:Q97LF9|Q97LF9_CLOAB	CAC0602	621	68844	5.7	0.242	11	14	SubName: Full=ATP-dependent zinc metallopeptidase FtsH - Clostridium acetobutylicum # pI:5.57 MW:68845
Cacet:Q97E66|MURI_CLOAB	CAC3250	256	28703	8.4	0.242	4	4	RecName: Full=Glutamate racemase; - Clostridium acetobutylicum # pI:8.51 MW:28703
Cacet:Q97FN3|Q97FN3_CLOAB	CAC2695	165	17865	7.2	0.242	3	5	SubName: Full=Diverged Metallo-dependent hydrolase(Zn) of DD - Clostridium acetobutylicum # pI:6.56 MW:17865
Cacet:Q97J90|PUR2_CLOAB	CAC1396	416	45754	5.5	0.24	8	11	RecName: Full=Phosphoribosylamine--glycine ligase; - Clostridium acetobutylicum # pI:5.44 MW:45754
Cacet:Q97LJ2|Q97LJ2_CLOAB	CAC0568	359	40383	6.9	0.24	9	27	SubName: Full=Aspartate semialdehyde dehydrogenase - Clostridium acetobutylicum # pI:6.43 MW:40384
Cacet:Q97EB4|COAX_CLOAB	CAC3200	262	29049	6.1	0.24	3	7	RecName: Full=Type III pantothenate kinase; - Clostridium acetobutylicum # pI:5.87 MW:29049
Cacet:Q97GI8|DAPB_CLOAB	CAC2379	250	27301	6	0.24	4	10	RecName: Full=Dihydrodipicolinate reductase; - Clostridium acetobutylicum # pI:5.65 MW:27301
Cacet:Q97MV2|Q97MV2_CLOAB	CAC0089	318	34682	7	0.239	4	18	SubName: Full=D-3 phosphoglycerate dehydrogenase; - Clostridium acetobutylicum # pI:6.56 MW:34682
Cacet:Q97KX4|Q97KX4_CLOAB	CAC0792	280	31938	6.6	0.239	6	8	SubName: Full=D-amino acid aminotransferase; - Clostridium acetobutylicum # pI:6.20 MW:31938
Cacet:Q97JI3|Q97JI3_CLOAB	CAC1297	197	21935	5.1	0.239	4	77	SubName: Full=N-terminal of elongation factor Ts; - Clostridium acetobutylicum # pI:4.92 MW:21935
Cacet:Q97H03|Q97H03_CLOAB	CAC2212	634	68581	4.8	0.238	6	7	SubName: Full=Flagellar hook-associated protein FlgK; - Clostridium acetobutylicum # pI:4.62 MW:68581
Cacet:Q97I63|RRF_CLOAB	CAC1790	185	20830	8.2	0.238	2	2	RecName: Full=Ribosome-recycling factor; - Clostridium acetobutylicum # pI:7.76 MW:20830
Cacet:Q97L62|Q97L62_CLOAB	CAC0700	160	18424	5.9	0.238	2	4	SubName: Full=Predicted tRNA-methylase - Clostridium acetobutylicum # pI:5.61 MW:18424
Cacet:Q97MS9|Q97MS9_CLOAB	CAC0112	245	27297	5.4	0.237	3	7	SubName: Full=Glutamine ABC transporter - Clostridium acetobutylicum # pI:5.28 MW:27297
Cacet:Q97M77|Q97M77_CLOAB	CAC0321	230	26355	5.6	0.235	3	4	SubName: Full=Response regulator - Clostridium acetobutylicum # pI:5.51 MW:26355
Cacet:Q97LA4|Q97LA4_CLOAB	CAC0658	518	59608	7.8	0.234	12	19	SubName: Full=Fe-S oxidoreductase; - Clostridium acetobutylicum # pI:7.96 MW:59609
Cacet:Q97I58|DXR_CLOAB	CAC1795	385	42915	6.7	0.234	5	7	RecName: Full=1-deoxy-D-xylulose 5-phosphate reductoisomeras - Clostridium acetobutylicum # pI:6.28 MW:42915
Cacet:Q97KD5|METN_CLOAB	CAC0984	320	35490	7.4	0.234	7	7	RecName: Full=Methionine import ATP-binding protein metN; - Clostridium acetobutylicum # pI:6.97 MW:35491
Cacet:Q97DB7|Q97DB7_CLOAB	CAC3562	209	24516	8.3	0.234	3	5	SubName: Full=HD superfamily hydrolase; - Clostridium acetobutylicum # pI:8.38 MW:24516
Cacet:Q97ES5|Q97ES5_CLOAB	CAC3032	298	34160	4.9	0.232	7	16	SubName: Full=Galactose mutarotase related enzyme; - Clostridium acetobutylicum # pI:4.82 MW:34160
Cacet:Q97KE2|Q97KE2_CLOAB	CAC0977	155	17566	5.4	0.232	3	20	SubName: Full=Transcriptional regulator, Lrp family; - Clostridium acetobutylicum # pI:5.16 MW:17567
Cacet:Q97MD3|Q97MD3_CLOAB	CAC0265	121	14113	5.4	0.231	2	6	SubName: Full=Transcriptional regulator, GntR family; - Clostridium acetobutylicum # pI:5.34 MW:14113
Cacet:Q97MG9|Q97MG9_CLOAB	CAC0229	475	53038	8	0.229	11	20	SubName: Full=Predicted Zn-dependent proteases, TLDD ortholo - Clostridium acetobutylicum # pI:8.00 MW:53038
Cacet:Q97EC1|Q97EC1_CLOAB	CAC3192	153	17580	7.8	0.229	3	3	SubName: Full=Transciptional regulator CTSR; - Clostridium acetobutylicum # pI:7.62 MW:17580
Cacet:Q97KM1|Q97KM1_CLOAB	CAC0896	356	38969	8	0.228	8	16	RecName: Full=Chorismate synthase; - Clostridium acetobutylicum # pI:8.07 MW:38969
Cacet:Q97JI0|Y1303_CLOAB	CAC1303	268	29850	5.9	0.228	4	6	RecName: Full=UPF0135 protein CA_C1303; - Clostridium acetobutylicum # pI:5.54 MW:29851
Cacet:Q97KJ9|Q97KJ9_CLOAB	CAC0920	114	12854	5.6	0.228	2	2	SubName: Full=Putative uncharacterized protein; - Clostridium acetobutylicum # pI:5.52 MW:12854
Cacet:Q97E89|MURC_CLOAB	CAC3225	458	50413	6.3	0.225	7	19	RecName: Full=UDP-N-acetylmuramate--L-alanine ligase; - Clostridium acetobutylicum # pI:5.85 MW:50414
Cacet:Q97KL1|Q97KL1_CLOAB	CAC0906	387	44389	5.5	0.225	8	11	SubName: Full=Alanyl-tRNA synthetase related protein; - Clostridium acetobutylicum # pI:5.39 MW:44390
Cacet:Q97DV0|Q97DV0_CLOAB	CAC3371	664	73326	5.9	0.223	7	17	SubName: Full=2-enoate reductase - Clostridium acetobutylicum # pI:5.63 MW:73326
Cacet:Q97EB6|GREA_CLOAB	CAC3198	158	17712	4.8	0.222	4	5	RecName: Full=Transcription elongation factor greA; - Clostridium acetobutylicum # pI:4.70 MW:17712
Cacet:Q97IA5|ACP_CLOAB	CAC1747	77	8608	4	0.221	2	14	RecName: Full=Acyl carrier protein; - Clostridium acetobutylicum # pI:3.89 MW:8608
Cacet:Q97KA4|Q97KA4_CLOAB	CAC1015	318	36810	9.2	0.22	5	6	SubName: Full=Pseudouridylate synthase; - Clostridium acetobutylicum # pI:9.23 MW:36810
Cacet:Q97HS8|Q97HS8_CLOAB	CAC1930	123	14012	6	0.22	2	2	SubName: Full=Uncharacterized protein, MazG family; - Clostridium acetobutylicum # pI:5.76 MW:14012
Cacet:Q97K72|Q97K72_CLOAB	CAC1047	987	110499	7.1	0.218	20	37	SubName: Full=Ribonucleotide reductase, vitamin B12-dependen - Clostridium acetobutylicum # pI:6.71 MW:110499
Cacet:Q97F51|ISPE_CLOAB	CAC2902	280	31304	8.9	0.218	4	8	RecName: Full=4-diphosphocytidyl-2-C-methyl-D-erythritol kin - Clostridium acetobutylicum # pI:8.95 MW:31305
Cacet:Q97EF9|Q97EF9_CLOAB	CAC3154	252	27462	8.7	0.218	4	7	SubName: Full=RRNA methylase, YACO B.subtilis ortholog; - Clostridium acetobutylicum # pI:8.85 MW:27462
Cacet:Q97F20|Q97F20_CLOAB	CAC2935	156	17998	5.5	0.218	2	2	SubName: Full=Predicted acetyltransferase; - Clostridium acetobutylicum # pI:5.36 MW:17998
Cacet:Q97K48|Q97K48_CLOAB	CAC1073	152	17243	7	0.217	2	8	SubName: Full=Putative uncharacterized protein; - Clostridium acetobutylicum # pI:6.42 MW:17243
Cacet:Q97E56|SYN_CLOAB	CAC3260	463	53440	5.5	0.216	10	30	RecName: Full=Asparaginyl-tRNA synthetase; - Clostridium acetobutylicum # pI:5.34 MW:53440
Cacet:Q97MU1|Q97MU1_CLOAB	CAC0100	320	36062	5.5	0.216	4	5	RecName: Full=Delta-aminolevulinic acid dehydratase; - Clostridium acetobutylicum # pI:5.32 MW:36062
Cacet:Q97JN0|Q97JN0_CLOAB	CAC1243	283	31275	8.8	0.216	2	2	SubName: Full=Shape-determining protein mreC; - Clostridium acetobutylicum # pI:8.89 MW:31275
Cacet:Q97GB9|Q97GB9_CLOAB	CAC2450	125	13677	6.2	0.216	3	4	SubName: Full=Desulfoferrodoxin; - Clostridium acetobutylicum # pI:5.79 MW:13677
Cacet:Q97I49|Q97I49_CLOAB	CAC1804	321	35591	5.1	0.215	3	3	SubName: Full=Exopolyphosphatase family protein; - Clostridium acetobutylicum # pI:4.97 MW:35591
Cacet:Q97CW1|Q97CW1_CLOAB	CAC3735	209	24179	9.4	0.215	6	10	SubName: Full=Predicted RNA-binding protein Jag, SpoIIIJ-ass - Clostridium acetobutylicum # pI:9.39 MW:24179
Cacet:Q97EN6|Q97EN6_CLOAB	CAC3072	350	39984	5.6	0.214	7	9	SubName: Full=Mannose-1-phosphate guanylyltransferase; - Clostridium acetobutylicum # pI:5.50 MW:39985
Cacet:Q97I67|CODY_CLOAB	CAC1786	258	28974	8.2	0.213	4	9	RecName: Full=GTP-sensing transcriptional pleiotropic repres - Clostridium acetobutylicum # pI:8.41 MW:28974
Cacet:Q97IA4|RNC_CLOAB	CAC1748	230	26205	6.2	0.213	4	9	RecName: Full=Ribonuclease 3; - Clostridium acetobutylicum # pI:5.84 MW:26205
Cacet:Q97IB1|Q97IB1_CLOAB	CAC1739	174	20244	5.3	0.213	3	5	SubName: Full=Uncharacterized conserved protein - Clostridium acetobutylicum # pI:5.17 MW:20244
Cacet:Q97MB4|NPD_CLOAB	CAC0284	245	27193	5.9	0.212	5	9	RecName: Full=NAD-dependent deacetylase; - Clostridium acetobutylicum # pI:5.57 MW:27193
Cacet:Q97KP8|Q97KP8_CLOAB	CAC0869	308	33744	5.9	0.211	9	18	SubName: Full=Thioredoxine reductase; - Clostridium acetobutylicum # pI:5.67 MW:33744
Cacet:Q97E64|Q97E64_CLOAB	CAC3252	270	28830	7.9	0.211	4	8	SubName: Full=Pyrroline-5-carboxylate reductase; - Clostridium acetobutylicum # pI:8.10 MW:28830
Cacet:Q97FI8|Q97FI8_CLOAB	CAC2749	180	20576	6.2	0.211	2	3	SubName: Full=Predicted phosphoesterase; - Clostridium acetobutylicum # pI:5.78 MW:20576
Cacet:Q97F63|Q97F63_CLOAB	CAC2889	483	54847	7.6	0.209	8	16	SubName: Full=Transcription termination factor rho; - Clostridium acetobutylicum # pI:7.02 MW:54848
Cacet:Q97ED6|SYC_CLOAB	CAC3177	464	53350	5.4	0.209	8	14	RecName: Full=Cysteinyl-tRNA synthetase; - Clostridium acetobutylicum # pI:5.28 MW:53350
Cacet:Q97LS0|GLMM_CLOAB	CAC0484	448	48748	5.7	0.208	11	31	RecName: Full=Phosphoglucosamine mutase; - Clostridium acetobutylicum # pI:5.50 MW:48748
Cacet:Q97DA0|Q97DA0_CLOAB	CAC3580	355	37995	8.3	0.208	5	6	SubName: Full=Dioxygenase related to 2-nitropropane dioxygen - Clostridium acetobutylicum # pI:8.53 MW:37995
Cacet:Q97DZ5|Q97DZ5_CLOAB	CAC3325	269	29223	9.5	0.208	4	7	SubName: Full=Periplasmic amino acid binding protein; - Clostridium acetobutylicum # pI:9.52 MW:29223
Cacet:Q97I75|Q97I75_CLOAB	CAC1778	216	24481	4.9	0.208	2	3	SubName: Full=Amidase from nicotinamidase family; - Clostridium acetobutylicum # pI:4.80 MW:24481
Cacet:Q97J81|Q97J81_CLOAB	CAC1405	473	54441	5.4	0.207	5	7	SubName: Full=Beta-glucosidase; - Clostridium acetobutylicum # pI:5.21 MW:54441
Cacet:Q97LK9|Q97LK9_CLOAB	CAC0549	140	15948	8.2	0.207	2	3	SubName: Full=Predicted transcriptional regulator; - Clostridium acetobutylicum # pI:7.80 MW:15948
Cacet:P30725|DNAJ_CLOAB	CAC1283	374	40401	9	0.206	6	14	RecName: Full=Chaperone protein dnaJ; - Clostridium acetobutylicum # pI:9.10 MW:40402
Cacet:Q97M19|Q97M19_CLOAB	CAC0381	282	30634	5.7	0.206	3	3	SubName: Full=Methyl-accepting chemotaxis protein; - Clostridium acetobutylicum # pI:5.58 MW:30634
Cacet:Q97FM4|Q97FM4_CLOAB	CAC2707	292	34419	5.7	0.205	6	7	SubName: Full=8-oxoguanine-DNA-glycosylase; - Clostridium acetobutylicum # pI:5.54 MW:34420
Cacet:Q97DX8|Q97DX8_CLOAB	CAC3342	292	31543	7.4	0.205	4	9	SubName: Full=Dehydrogenase related to 3-hydroxyisobutyrate - Clostridium acetobutylicum # pI:6.91 MW:31543
Cacet:Q97DA6|Q97DA6_CLOAB	CAC3574	249	26247	8.5	0.205	5	18	SubName: Full=3-ketoacyl-acyl carrier protein reductase; - Clostridium acetobutylicum # pI:8.46 MW:26248
Cacet:Q97JZ3|Q97JZ3_CLOAB	CAC1129	156	17824	5.8	0.205	3	5	SubName: Full=Putative uncharacterized protein; - Clostridium acetobutylicum # pI:5.61 MW:17825
Cacet:Q97JU8|Q97JU8_CLOAB	CAC1175	127	14694	7.2	0.205	4	6	SubName: Full=Putative uncharacterized protein; - Clostridium acetobutylicum # pI:6.62 MW:14694
Cacet:Q97KL0|Q97KL0_CLOAB	CAC0907	132	14596	6.2	0.205	3	3	SubName: Full=Uncharacterized conserved protein YjbQ/UPF0047 - Clostridium acetobutylicum # pI:5.75 MW:14596
Cacet:Q97DB0|Q97DB0_CLOAB	CAC3570	447	49483	5.8	0.204	9	28	SubName: Full=Biotin carboxylase; - Clostridium acetobutylicum # pI:5.61 MW:49483
Cacet:Q97KC6|Q97KC6_CLOAB	CAC0993	426	48066	9.4	0.204	6	8	SubName: Full=D-alanyl-D-alanine carboxypeptidase - Clostridium acetobutylicum # pI:9.45 MW:48066
Cacet:Q97CY0|Q97CY0_CLOAB	CAC3716	634	70693	6.8	0.203	11	21	SubName: Full=Lon-like ATP-dependent protease; - Clostridium acetobutylicum # pI:6.39 MW:70693
Cacet:Q97EM0|Q97EM0_CLOAB	CAC3090	187	20331	9.4	0.203	2	5	SubName: Full=Fumarate hydratase, subunit B - Clostridium acetobutylicum # pI:9.40 MW:20331
Cacet:Q97H47|Q97H47_CLOAB	CAC2166	332	36980	5.3	0.202	3	3	SubName: Full=Nucleoside-diphosphate-sugar epimerase; - Clostridium acetobutylicum # pI:5.13 MW:36980
Cacet:Q97LN9|Q97LN9_CLOAB	CAC0515	94	10830	7.1	0.202	2	2	SubName: Full=Uncharacterized conserved protein; - Clostridium acetobutylicum # pI:6.50 MW:10830
Cacet:Q97GB1|Q97GB1_CLOAB	CAC2458	284	31790	6.9	0.201	2	2	SubName: Full=2-oxoacid ferredoxin oxidoreductase, beta subu - Clostridium acetobutylicum # pI:6.40 MW:31791
Cacet:Q97L50|Q97L50_CLOAB	CAC0715	730	83869	5.5	0.195	9	12	SubName: Full=FUSION ribonuclease and ribosomal protein S1 d - Clostridium acetobutylicum # pI:5.37 MW:83869
Cacet:Q97GD8|Q97GD8_CLOAB	CAC2430	154	17334	4.8	0.195	4	6	RecName: Full=Transcription elongation factor; - Clostridium acetobutylicum # pI:4.74 MW:17334
Cacet:Q97I98|Q97I98_CLOAB	CAC1754	449	49555	9.2	0.194	9	15	SubName: Full=Signal recognition particle GTPase Ffh; - Clostridium acetobutylicum # pI:9.23 MW:49556
Cacet:Q97FJ7|SYH_CLOAB	CAC2740	430	49246	5.4	0.193	9	17	RecName: Full=Histidyl-tRNA synthetase; - Clostridium acetobutylicum # pI:5.35 MW:49246
Cacet:Q97IL5|Q97IL5_CLOAB	CAC1625	219	25615	5.8	0.192	4	6	SubName: Full=Phosphoserine phosphatase family protein; - Clostridium acetobutylicum # pI:5.55 MW:25615
Cacet:Q97IL7|Q97IL7_CLOAB	CAC1623	213	24137	8.6	0.192	3	6	SubName: Full=Uncharacterized protein, ortholog of Thermotog - Clostridium acetobutylicum # pI:8.74 MW:24137
Cacet:Q97EC8|Q97EC8_CLOAB	CAC3185	368	40771	9.1	0.19	5	15	SubName: Full=Membrane-associated protein containing a homol - Clostridium acetobutylicum # pI:9.17 MW:40772
Cacet:Q97F36|Q97F36_CLOAB	CAC2918	326	37039	6.5	0.19	5	8	SubName: Full=Mannose-6 phospate isomelase; - Clostridium acetobutylicum # pI:6.09 MW:37040
Cacet:Q97LT3|Q97LT3_CLOAB	CAC0471	190	22275	4.9	0.189	2	2	SubName: Full=GrpE protein HSP-70 cofactor; - Clostridium acetobutylicum # pI:4.83 MW:22275
Cacet:Q97F91|Q97F91_CLOAB	CAC2850	377	42875	8.7	0.186	4	6	SubName: Full=Proline/glycine betaine ABC-type transport sys - Clostridium acetobutylicum # pI:8.73 MW:42875
Cacet:Q97D93|Q97D93_CLOAB	CAC3587	328	38462	5.7	0.186	4	5	SubName: Full=DNA replication protein DnaD; - Clostridium acetobutylicum # pI:5.53 MW:38462
Cacet:Q97MQ1|Q97MQ1_CLOAB	CAC0141	279	29740	5	0.186	4	4	SubName: Full=Membrane permease, predicted cation efflux pum - Clostridium acetobutylicum # pI:4.75 MW:29740
Cacet:P33656|RPOD_CLOAB	CAC1300	378	43260	6.7	0.183	6	11	RecName: Full=RNA polymerase sigma factor rpoD; - Clostridium acetobutylicum # pI:6.28 MW:43260
Cacet:Q97GC3|Q97GC3_CLOAB	CAC2445	391	43548	8.8	0.182	6	19	SubName: Full=AICAR transformylase domain of PurH-like prote - Clostridium acetobutylicum # pI:8.92 MW:43548
Cacet:Q97DB1|ACCD_CLOAB	CAC3569	285	31702	8.1	0.182	4	13	RecName: Full=Acetyl-coenzyme A carboxylase carboxyl transfe - Clostridium acetobutylicum # pI:8.23 MW:31702
Cacet:Q97LX2|Q97LX2_CLOAB	CAC0432	337	36343	4.9	0.181	4	11	SubName: Full=Methyl-accepting chemotaxis protein; - Clostridium acetobutylicum # pI:4.80 MW:36343
Cacet:Q97CX3|SSB3_CLOAB	CAC3723	144	15955	5	0.181	4	6	RecName: Full=Single-stranded DNA-binding protein 3; - Clostridium acetobutylicum # pI:4.86 MW:15955
Cacet:P94605|GYRA_CLOAB	CAC0007	830	92612	5.8	0.18	17	38	RecName: Full=DNA gyrase subunit A; - Clostridium acetobutylicum # pI:5.60 MW:92613
Cacet:Q97I91|Q97I91_CLOAB	CAC1761	283	31825	9.5	0.18	3	3	SubName: Full=Predicted GTPase, YLQF B.subtilis ortholog; - Clostridium acetobutylicum # pI:9.47 MW:31826
Cacet:Q97K14|Q97K14_CLOAB	CAC1107	250	27160	7	0.18	3	4	SubName: Full=Putative uncharacterized protein; - Clostridium acetobutylicum # pI:6.42 MW:27160
Cacet:Q97KN2|Q97KN2_CLOAB	CAC0885	236	26220	6.8	0.178	2	2	SubName: Full=Ferredoxin 3 fused to uncharacterized domain, - Clostridium acetobutylicum # pI:6.46 MW:26220
Cacet:Q97D79|Q97D79_CLOAB	CAC3601	202	23074	5.2	0.178	2	7	SubName: Full=Nudix - Clostridium acetobutylicum # pI:5.06 MW:23074
Cacet:Q97KU0|Q97KU0_CLOAB	CAC0826	370	40934	7.6	0.176	3	4	SubName: Full=Endoglucanase family 5; - Clostridium acetobutylicum # pI:7.10 MW:40934
Cacet:Q97E97|PTH_CLOAB	CAC3217	187	20725	8.1	0.176	4	11	RecName: Full=Peptidyl-tRNA hydrolase; - Clostridium acetobutylicum # pI:7.79 MW:20725
Cacet:Q97LQ0|Q97LQ0_CLOAB	CAC0504	159	17668	10	0.176	3	7	SubName: Full=FHA-domain containing secreted protein; - Clostridium acetobutylicum # pI:9.95 MW:17668
Cacet:Q97N21|SYS2_CLOAB	CAC0017	425	48653	6.4	0.174	5	8	RecName: Full=Seryl-tRNA synthetase 2; - Clostridium acetobutylicum # pI:5.98 MW:48653
Cacet:Q97L64|Q97L64_CLOAB	CAC0698	276	31284	5.2	0.174	5	6	SubName: Full=Predicted hydrolase of the HAD superfamily; - Clostridium acetobutylicum # pI:5.13 MW:31284
Cacet:Q97EM5|Q97EM5_CLOAB	CAC3085	694	76207	5	0.173	11	26	SubName: Full=TPR-repeat-containing protein; Cell-adhesion d - Clostridium acetobutylicum # pI:4.77 MW:76207
Cacet:Q97E33|Q97E33_CLOAB	CAC3283	150	17408	8.1	0.173	2	3	SubName: Full=Transcriptional regulator, MarR/EmrR family; - Clostridium acetobutylicum # pI:7.83 MW:17408
Cacet:Q97TN0|Q97TN0_CLOAB	CAP0068	303	33430	9.5	0.172	4	5	SubName: Full=Mannose-specific phosphotransferase system com - Clostridium acetobutylicum # pI:9.54 MW:33430
Cacet:Q97G30|Q97G30_CLOAB	CAC2542	467	51880	5.2	0.171	7	9	SubName: Full=FAD/FMN-containing dehydrogenase; - Clostridium acetobutylicum # pI:5.06 MW:51880
Cacet:Q97EX0|KSGA_CLOAB	CAC2986	276	31743	8.2	0.17	2	5	RecName: Full=Dimethyladenosine transferase; - Clostridium acetobutylicum # pI:8.23 MW:31743
Cacet:Q97KK8|Q97KK8_CLOAB	CAC0909	667	73845	5.2	0.169	5	10	SubName: Full=Methyl-accepting chemotaxis protein, contain H - Clostridium acetobutylicum # pI:5.10 MW:73845
Cacet:Q97IA6|PLSX_CLOAB	CAC1746	331	35415	8.5	0.169	5	13	RecName: Full=Fatty acid/phospholipid synthesis protein plsX - Clostridium acetobutylicum # pI:8.64 MW:35415
Cacet:Q97TD5|Q97TD5_CLOAB	CAP0177	249	28579	5.5	0.169	3	16	SubName: Full=SpoOJ regulator, soj/para family; - Clostridium acetobutylicum # pI:5.42 MW:28579
Cacet:Q97GU0|APT_CLOAB	CAC2275	172	18855	5.1	0.169	2	7	RecName: Full=Adenine phosphoribosyltransferase; - Clostridium acetobutylicum # pI:4.93 MW:18855
Cacet:Q97KY2|Q97KY2_CLOAB	CAC0784	374	42174	9.3	0.168	4	12	SubName: Full=ATP-dependent RNA helicase, superfamily II; - Clostridium acetobutylicum # pI:9.35 MW:42174
Cacet:Q97EK9|CBIO1_CLOAB	CAC3101	286	32239	5.9	0.168	2	2	RecName: Full=Cobalt import ATP-binding protein cbiO 1; - Clostridium acetobutylicum # pI:5.71 MW:32240
Cacet:Q97GN5|Q97GN5_CLOAB	CAC2331	185	21346	5.2	0.168	2	3	SubName: Full=DTDP-4-dehydrorhamnose 3,5-epimerase; - Clostridium acetobutylicum # pI:5.12 MW:21346
Cacet:Q97K78|SYR_CLOAB	CAC1041	563	64392	5.5	0.167	7	10	RecName: Full=Arginyl-tRNA synthetase; - Clostridium acetobutylicum # pI:5.36 MW:64392
Cacet:Q97GM8|Q97GM8_CLOAB	CAC2338	487	53264	6.2	0.166	3	4	SubName: Full=Lysine decarboxylase; - Clostridium acetobutylicum # pI:5.79 MW:53264
Cacet:Q97L83|Q97L83_CLOAB	CAC0679	295	32957	5.6	0.166	3	5	SubName: Full=Unsharacterized protein, BmrU family; - Clostridium acetobutylicum # pI:5.37 MW:32958
Cacet:Q97L60|Q97L60_CLOAB	CAC0702	357	38354	8.8	0.165	3	3	SubName: Full=Predicted lipoprotein, Med/BMP family; - Clostridium acetobutylicum # pI:8.84 MW:38354
Cacet:Q97I50|RBFA_CLOAB	CAC1803	121	13845	9.3	0.165	2	5	RecName: Full=Ribosome-binding factor A; - Clostridium acetobutylicum # pI:9.35 MW:13845
Cacet:Q97M64|Q97M64_CLOAB	CAC0334	166	19475	5.2	0.163	3	4	SubName: Full=Putative uncharacterized protein; - Clostridium acetobutylicum # pI:5.09 MW:19475
Cacet:Q97GN9|Q97GN9_CLOAB	CAC2327	1044	121350	5.7	0.162	13	19	SubName: Full=Glycosyltransferase domain containing protein; - Clostridium acetobutylicum # pI:5.54 MW:121351
Cacet:Q97JI5|ERA_CLOAB	CAC1295	296	33797	9	0.162	4	7	RecName: Full=GTP-binding protein era homolog; - Clostridium acetobutylicum # pI:9.05 MW:33798
Cacet:Q97FX8|Q97FX8_CLOAB	CAC2597	154	17382	5.6	0.162	2	5	SubName: Full=Putative uncharacterized protein; - Clostridium acetobutylicum # pI:5.30 MW:17382
Cacet:Q97F11|Q97F11_CLOAB	CAC2944	503	53917	5.9	0.161	5	18	SubName: Full=N-terminal domain intergin-like repeats and c- - Clostridium acetobutylicum # pI:5.48 MW:53917
Cacet:Q97DI3|Q97DI3_CLOAB	CAC3494	300	34848	6.8	0.16	3	3	SubName: Full=Transcription regulator, YOBV B.subtilis homol - Clostridium acetobutylicum # pI:6.55 MW:34848
Cacet:Q97IL1|Q97IL1_CLOAB	CAC1629	188	20400	5.1	0.16	2	7	SubName: Full=Putative intracellular protease/amidase, ThiJ - Clostridium acetobutylicum # pI:5.02 MW:20400
Cacet:Q97I68|Q97I68_CLOAB	CAC1785	697	79841	8.9	0.159	8	11	RecName: Full=DNA topoisomerase; - Clostridium acetobutylicum # pI:9.03 MW:79841
Cacet:Q97MU2|GSA_CLOAB	CAC0099	422	46615	5.9	0.159	3	7	RecName: Full=Glutamate-1-semialdehyde 2,1-aminomutase; - Clostridium acetobutylicum # pI:5.69 MW:46615
Cacet:Q97KB8|Q97KB8_CLOAB	CAC1001	395	44500	5.8	0.159	5	6	SubName: Full=Aspartate aminotransferase; - Clostridium acetobutylicum # pI:5.51 MW:44500
Cacet:Q97H79|Q97H79_CLOAB	CAC2134	365	40607	5.2	0.159	2	7	SubName: Full=Predicted GTPase, YYAF B.subtilis ortholog; - Clostridium acetobutylicum # pI:5.07 MW:40607
Cacet:Q97DC6|LDH2_CLOAB	CAC3552	320	34845	6.9	0.159	5	6	RecName: Full=L-lactate dehydrogenase 2; - Clostridium acetobutylicum # pI:6.45 MW:34845
Cacet:Q97H46|Q97H46_CLOAB	CAC2167	283	30939	4.9	0.159	2	2	SubName: Full=Flagellin family protein; - Clostridium acetobutylicum # pI:4.72 MW:30940
Cacet:Q97ID2|Q97ID2_CLOAB	CAC1716	292	33635	5.4	0.158	2	3	SubName: Full=Uncharacterized stress-induced protein, YicC f - Clostridium acetobutylicum # pI:5.25 MW:33636
Cacet:Q97TK4|Q97TK4_CLOAB	CAP0097	299	33303	7.2	0.157	2	3	SubName: Full=Carboxyl esterase, a/b hydrolase; - Clostridium acetobutylicum # pI:6.71 MW:33303
Cacet:Q97DB2|ACCA_CLOAB	CAC3568	274	30149	5.1	0.157	3	7	RecName: Full=Acetyl-coenzyme A carboxylase carboxyl transfe - Clostridium acetobutylicum # pI:4.98 MW:30149
Cacet:Q97L81|Q97L81_CLOAB	CAC0681	121	13471	5.4	0.157	4	4	SubName: Full=Nitrogen regulatory protein PII, gene nrgB; - Clostridium acetobutylicum # pI:5.31 MW:13471
Cacet:Q97MU7|Q97MU7_CLOAB	CAC0094	516	58462	6.9	0.155	6	11	SubName: Full=Ferredoxin-nitrite reductase; - Clostridium acetobutylicum # pI:6.44 MW:58462
Cacet:Q97GV5|Q97GV5_CLOAB	CAC2260	394	44490	6.5	0.155	2	3	SubName: Full=Spore coat polysaccharide biosynthesis protein - Clostridium acetobutylicum # pI:6.04 MW:44490
Cacet:Q97MD0|Q97MD0_CLOAB	CAC0268	258	29059	5.8	0.155	3	5	SubName: Full=ABC transporter ATP-binding protein; - Clostridium acetobutylicum # pI:5.55 MW:29059
Cacet:Q97GY8|Q97GY8_CLOAB	CAC2227	213	25052	8.8	0.155	3	6	SubName: Full=Phosphoserine phosphatase family enzyme; - Clostridium acetobutylicum # pI:8.81 MW:25053
Cacet:Q97DQ5|Q97DQ5_CLOAB	CAC3417	161	18288	8.6	0.155	2	2	SubName: Full=Flavodoxin; - Clostridium acetobutylicum # pI:8.70 MW:18288
Cacet:Q97EC6|DISA_CLOAB	CAC3187	357	40426	8.1	0.154	4	6	RecName: Full=DNA integrity scanning protein disA; - Clostridium acetobutylicum # pI:8.18 MW:40426
Cacet:Q97LP4|MURB_CLOAB	CAC0510	305	33789	9.3	0.154	4	5	RecName: Full=UDP-N-acetylenolpyruvoylglucosamine reductase; - Clostridium acetobutylicum # pI:9.29 MW:33789
Cacet:Q97ER3|Q97ER3_CLOAB	CAC3045	254	28818	6.6	0.154	2	3	SubName: Full=CPSB/CAPC ortholog, PHP family hydrolase; - Clostridium acetobutylicum # pI:6.12 MW:28818
Cacet:Q97LP3|Y511_CLOAB	CAC0511	294	33786	8.8	0.153	5	7	RecName: Full=UPF0042 nucleotide-binding protein CA_C0511; - Clostridium acetobutylicum # pI:8.86 MW:33786
Cacet:Q97K24|Q97K24_CLOAB	CAC1097	216	25066	4.6	0.153	2	2	SubName: Full=Putative uncharacterized protein; - Clostridium acetobutylicum # pI:4.50 MW:25066
Cacet:Q97HD2|Q97HD2_CLOAB	CAC2080	289	32381	6	0.152	2	3	SubName: Full=Predicted geranylgeranyl pyrophosphate synthas - Clostridium acetobutylicum # pI:5.68 MW:32382
Cacet:Q97N29|Q97N29_CLOAB	CAC0009	171	19471	7.1	0.152	2	3	SubName: Full=Uncharacterized conserved protein, ortholog of - Clostridium acetobutylicum # pI:6.54 MW:19472
Cacet:Q97JJ6|LEPA_CLOAB	CAC1278	602	67612	5.4	0.151	5	7	RecName: Full=GTP-binding protein lepA; - Clostridium acetobutylicum # pI:5.28 MW:67612
Cacet:Q97LD2|Q97LD2_CLOAB	CAC0630	526	59397	5.4	0.15	3	7	SubName: Full=Peptide chain ralease factor 3 - Clostridium acetobutylicum # pI:5.25 MW:59397
Cacet:Q97N35|DNAA_CLOAB	CAC0001	446	50869	6.6	0.15	5	8	RecName: Full=Chromosomal replication initiator protein dnaA - Clostridium acetobutylicum # pI:6.14 MW:50869
Cacet:Q97I22|Q97I22_CLOAB	CAC1833	426	47671	5.4	0.15	4	4	SubName: Full=Cystathionine beta-lyase family protein, YNBB - Clostridium acetobutylicum # pI:5.26 MW:47671
Cacet:Q97FW3|Q97FW3_CLOAB	CAC2613	313	32933	5.8	0.15	4	7	SubName: Full=Transcriptional regulators of NagC/XylR family - Clostridium acetobutylicum # pI:5.63 MW:32933
Cacet:Q97GI9|DAPA1_CLOAB	CAC2378	293	32231	8	0.15	4	9	RecName: Full=Dihydrodipicolinate synthase 1; - Clostridium acetobutylicum # pI:8.17 MW:32232
Cacet:Q97GJ9|Q97GJ9_CLOAB	CAC2367	752	80260	6.1	0.149	7	13	SubName: Full=Uncharacterized protein containing predicted c - Clostridium acetobutylicum # pI:5.72 MW:80260
Cacet:Q97JP0|Q97JP0_CLOAB	CAC1233	300	33406	5.5	0.147	3	5	SubName: Full=Chemotaxis protein CheV ortholog - Clostridium acetobutylicum # pI:5.36 MW:33406
Cacet:Q97DW1|Q97DW1_CLOAB	CAC3359	273	30876	6.2	0.147	5	5	SubName: Full=Nitroreductase family protein fused to ferredo - Clostridium acetobutylicum # pI:5.90 MW:30876
Cacet:Q97MR9|Q97MR9_CLOAB	CAC0122	126	14085	4.8	0.143	2	3	SubName: Full=Chemotaxis respons regulator - Clostridium acetobutylicum # pI:4.75 MW:14085
Cacet:Q97LS2|Q97LS2_CLOAB	CAC0482	211	23614	6.5	0.142	2	2	SubName: Full=Zn-dependent hydrolases of the metallo-beta-la - Clostridium acetobutylicum # pI:6.04 MW:23614
Cacet:Q97DL3|Q97DL3_CLOAB	CAC3461	909	106337	6	0.141	9	10	SubName: Full=Putative uncharacterized protein; - Clostridium acetobutylicum # pI:5.83 MW:106338
Cacet:Q97MS5|Q97MS5_CLOAB	CAC0116	629	68386	5.6	0.141	9	21	SubName: Full=Carbone-monoxide dehydrogenase, beta chain; - Clostridium acetobutylicum # pI:5.40 MW:68386
Cacet:Q97GV4|Q97GV4_CLOAB	CAC2261	322	36690	5.2	0.14	2	5	SubName: Full=HD-hydrolase domain containing protein, YHAM B - Clostridium acetobutylicum # pI:5.08 MW:36690
Cacet:Q97FP4|Q97FP4_CLOAB	CAC2684	329	36220	5.4	0.14	2	2	SubName: Full=Sugar kinase, ribokinase family; - Clostridium acetobutylicum # pI:5.22 MW:36220
Cacet:Q97F67|Q97F67_CLOAB	CAC2885	285	32659	5	0.14	2	2	SubName: Full=S-adenosylmethionine-dependent methyltransfera - Clostridium acetobutylicum # pI:4.93 MW:32659
Cacet:Q97HR3|Q97HR3_CLOAB	CAC1945	244	28376	8.9	0.139	2	2	SubName: Full=Phage related anti-repressor protein; - Clostridium acetobutylicum # pI:9.02 MW:28376
Cacet:Q97D99|Q97D99_CLOAB	CAC3581	201	23349	5.4	0.139	2	2	SubName: Full=HAD superfamily hydrolase; - Clostridium acetobutylicum # pI:5.32 MW:23349
Cacet:Q97E99|PRSA_CLOAB	CAC3215	333	37622	9.1	0.138	4	6	RecName: Full=Foldase protein prsA; - Clostridium acetobutylicum # pI:9.08 MW:37622
Cacet:Q97IN6|MGSA_CLOAB	CAC1604	145	16377	6.7	0.138	2	4	RecName: Full=Methylglyoxal synthase; - Clostridium acetobutylicum # pI:6.19 MW:16377
Cacet:Q97G16|Q97G16_CLOAB	CAC2556	498	55649	5.2	0.137	5	6	SubName: Full=Endoglucanase, family 26; S-layer homology dom - Clostridium acetobutylicum # pI:5.05 MW:55649
Cacet:Q97DH6|Q97DH6_CLOAB	CAC3501	336	37875	6.3	0.137	2	7	SubName: Full=Predicted phosphosugar isomerase; - Clostridium acetobutylicum # pI:5.90 MW:37875
Cacet:Q97LT2|Q97LT2_CLOAB	CAC0472	551	61693	4.7	0.136	7	7	SubName: Full=DnaK protein - Clostridium acetobutylicum # pI:4.62 MW:61693
Cacet:Q97KM2|AROA_CLOAB	CAC0895	428	46960	6.8	0.136	7	9	RecName: Full=3-phosphoshikimate 1-carboxyvinyltransferase; - Clostridium acetobutylicum # pI:6.38 MW:46961
Cacet:Q97FT9|Q97FT9_CLOAB	CAC2637	778	87599	6.4	0.135	7	12	RecName: Full=ATP-dependent protease La; - Clostridium acetobutylicum # pI:6.03 MW:87599
Cacet:Q97EL9|Q97EL9_CLOAB	CAC3091	282	31600	5.3	0.135	2	5	SubName: Full=Fumarate hydratase, subunit A - Clostridium acetobutylicum # pI:5.17 MW:31601
Cacet:Q97GN0|Q97GN0_CLOAB	CAC2336	357	41897	5.1	0.134	5	9	SubName: Full=TPR repeats containing protein; - Clostridium acetobutylicum # pI:5.08 MW:41897
Cacet:Q97D89|Q97D89_CLOAB	CAC3591	248	29454	5.8	0.133	2	2	SubName: Full=Acyl-ACP thioesterase; - Clostridium acetobutylicum # pI:5.57 MW:29454
Cacet:Q97LB4|Q97LB4_CLOAB	CAC0648	195	22490	6.5	0.133	2	2	SubName: Full=Molecular chaperone, DnaJ family - Clostridium acetobutylicum # pI:6.14 MW:22490
Cacet:Q977Y6|Q977Y6_CLOAB	CAC0537	365	40349	8.1	0.132	5	9	SubName: Full=Acetylxylan esterase, acyl-CoA esterase or GDS - Clostridium acetobutylicum # pI:8.21 MW:40349
Cacet:Q97I23|LEXA_CLOAB	CAC1832	204	23066	6.8	0.132	2	3	RecName: Full=LexA repressor; - Clostridium acetobutylicum # pI:6.33 MW:23066
Cacet:Q97JV2|Q97JV2_CLOAB	CAC1171	182	20991	5.6	0.132	2	2	SubName: Full=Putative uncharacterized protein; - Clostridium acetobutylicum # pI:5.53 MW:20991
Cacet:Q97ET9|Q97ET9_CLOAB	CAC3017	282	32274	9.6	0.131	2	5	SubName: Full=Predicted xylanase/chitin deacetylase; - Clostridium acetobutylicum # pI:9.63 MW:32274
Cacet:Q97TU0|Q97TU0_CLOAB	CAP0006	237	26822	8	0.131	2	6	SubName: Full=GntR family HTH transcriptional regulator; - Clostridium acetobutylicum # pI:7.67 MW:26822
Cacet:Q97D53|QUEC_CLOAB	CAC3627	222	25054	7.9	0.131	3	3	RecName: Full=Queuosine biosynthesis protein queC; - Clostridium acetobutylicum # pI:8.04 MW:25054
Cacet:Q97EP5|Q97EP5_CLOAB	CAC3063	339	38267	9.1	0.13	3	4	SubName: Full=Transcriptional regulator, LytR family; - Clostridium acetobutylicum # pI:9.13 MW:38267
Cacet:Q97IC3|Q97IC3_CLOAB	CAC1727	269	29557	5	0.13	2	4	SubName: Full=Protein serine/threonine phosphatases, PP2C fa - Clostridium acetobutylicum # pI:4.80 MW:29557
Cacet:Q97EP6|Q97EP6_CLOAB	CAC3062	254	28531	6.9	0.13	2	4	SubName: Full=CPSB/CAPC ortholog, PHP family hydrolase; - Clostridium acetobutylicum # pI:6.40 MW:28531
Cacet:Q97FF4|Q97FF4_CLOAB	CAC2786	100	11214	8.5	0.13	2	5	SubName: Full=Uncharacterized conserved protein, YQGV B.subt - Clostridium acetobutylicum # pI:8.60 MW:11214
Cacet:Q97FP7|Q97FP7_CLOAB	CAC2681	92	10471	8.6	0.13	3	8	SubName: Full=Putative uncharacterized protein; - Clostridium acetobutylicum # pI:8.69 MW:10471
Cacet:Q97GT2|QUEA_CLOAB	CAC2283	341	38648	6.6	0.129	3	6	RecName: Full=S-adenosylmethionine:tRNA ribosyltransferase-i - Clostridium acetobutylicum # pI:6.13 MW:38649
Cacet:Q97TM1|Q97TM1_CLOAB	CAP0077	343	39621	7	0.128	3	4	SubName: Full=Uncharacterized Fe-S protein; - Clostridium acetobutylicum # pI:6.76 MW:39621
Cacet:Q97HT8|SSB2_CLOAB	CAC1919	133	14980	5.4	0.128	3	5	RecName: Full=Single-stranded DNA-binding protein 2; - Clostridium acetobutylicum # pI:5.24 MW:14980
Cacet:Q97HQ4|Q97HQ4_CLOAB	CAC1954	276	30303	8.9	0.127	2	2	SubName: Full=Putative uncharacterized protein; - Clostridium acetobutylicum # pI:8.97 MW:30304
Cacet:Q97LP1|WHIA_CLOAB	CAC0513	317	36015	9.2	0.126	2	4	RecName: Full=Putative sporulation transcription regulator w - Clostridium acetobutylicum # pI:9.25 MW:36015
Cacet:Q97IF5|Q97IF5_CLOAB	CAC1686	216	24664	5.7	0.125	2	2	SubName: Full=S-adenosylmethionine-dependent methyltransfera - Clostridium acetobutylicum # pI:5.52 MW:24665
Cacet:Q97D44|Q97D44_CLOAB	CAC3636	340	37720	7.5	0.124	2	2	SubName: Full=Oligopeptide ABC transporter, ATPase component - Clostridium acetobutylicum # pI:7.08 MW:37721
Cacet:Q97D39|Q97D39_CLOAB	CAC3642	340	37610	6.9	0.124	2	2	SubName: Full=Oligopeptide ABC transporter, ATPase component - Clostridium acetobutylicum # pI:6.48 MW:37610
Cacet:Q97DC0|Q97DC0_CLOAB	CAC3559	228	24499	6.9	0.123	2	2	SubName: Full=Uncharacterized conserved membrane protein, YH - Clostridium acetobutylicum # pI:6.38 MW:24499
Cacet:Q97L19|Q97L19_CLOAB	CAC0747	466	51902	8.8	0.122	4	4	SubName: Full=Secreted protein containing uncharacterized co - Clostridium acetobutylicum # pI:8.83 MW:51902
Cacet:Q97KD2|Q97KD2_CLOAB	CAC0987	221	26008	7.1	0.122	2	3	SubName: Full=Putative uncharacterized protein; - Clostridium acetobutylicum # pI:6.66 MW:26008
Cacet:Q97J02|Q97J02_CLOAB	CAC1484	172	19252	6.8	0.122	2	2	SubName: Full=Nitroreductase family protein; - Clostridium acetobutylicum # pI:6.31 MW:19252
Cacet:Q97IG6|Q97IG6_CLOAB	CAC1675	139	15588	6.5	0.122	3	3	SubName: Full=Predicted transcriptional regulator - Clostridium acetobutylicum # pI:6.11 MW:15588
Cacet:Q97KC1|Q97KC1_CLOAB	CAC0998	429	47651	5.4	0.121	4	8	SubName: Full=Homoserine dehydrogenase; - Clostridium acetobutylicum # pI:5.23 MW:47651
Cacet:Q97HV8|Q97HV8_CLOAB	CAC1899	125	14288	5.5	0.12	2	4	SubName: Full=Putative uncharacterized protein; - Clostridium acetobutylicum # pI:5.35 MW:14288
Cacet:Q97FJ1|Q97FJ1_CLOAB	CAC2746	570	63019	4.9	0.119	3	3	SubName: Full=Membrane associated methyl-accepting chemotaxi - Clostridium acetobutylicum # pI:4.82 MW:63019
Cacet:Q97EE2|LEU3_CLOAB	CAC3171	357	38980	5.1	0.118	4	6	RecName: Full=3-isopropylmalate dehydrogenase; - Clostridium acetobutylicum # pI:5.01 MW:38980
Cacet:Q97KL3|Q97KL3_CLOAB	CAC0904	752	84926	5.8	0.117	7	9	SubName: Full=ATPase with chaperon activity, two ATP-binding - Clostridium acetobutylicum # pI:5.69 MW:84927
Cacet:Q97F70|Q97F70_CLOAB	CAC2882	350	38659	5.5	0.117	2	3	SubName: Full=Predicted translation factor - Clostridium acetobutylicum # pI:5.33 MW:38659
Cacet:Q97IC2|PKN2_CLOAB	CAC1728	657	71115	5.6	0.116	5	6	RecName: Full=Probable serine/threonine-protein kinase CA_C1 - Clostridium acetobutylicum # pI:5.41 MW:71116
Cacet:Q97MQ4|Q97MQ4_CLOAB	CAC0138	312	34629	7	0.115	4	8	SubName: Full=ABC transporter, ATP-binding component; - Clostridium acetobutylicum # pI:6.50 MW:34629
Cacet:Q97F07|Q97F07_CLOAB	CAC2948	527	59484	5.1	0.114	4	5	SubName: Full=ATPase components of ABC transporter with dupl - Clostridium acetobutylicum # pI:5.00 MW:59484
Cacet:Q97HX0|Q97HX0_CLOAB	CAC1886	306	33527	5	0.114	2	5	SubName: Full=Uncharacterized phage related protein; - Clostridium acetobutylicum # pI:4.80 MW:33527
Cacet:Q97LP2|Y512_CLOAB	CAC0512	451	50074	9.1	0.113	2	2	RecName: Full=UPF0052 protein CA_C0512; - Clostridium acetobutylicum # pI:9.12 MW:50074
Cacet:Q97GS7|Q97GS7_CLOAB	CAC2288	381	43104	7.1	0.113	3	3	SubName: Full=Acyl-protein synthetase, luxE; - Clostridium acetobutylicum # pI:6.63 MW:43104
Cacet:Q97LH6|Q97LH6_CLOAB	CAC0585	291	32545	4.9	0.113	3	8	SubName: Full=N-terminal CheY reciever domain fused to C-ter - Clostridium acetobutylicum # pI:4.83 MW:32546
Cacet:Q97MN6|GLMS_CLOAB	CAC0158	608	66949	5.3	0.112	4	7	RecName: Full=Glucosamine--fructose-6-phosphate aminotransfe - Clostridium acetobutylicum # pI:5.24 MW:66949
Cacet:Q97IF8|Q97IF8_CLOAB	CAC1683	555	61654	7.6	0.112	8	14	SubName: Full=Predicted metal-dependent hydrolase of metallo - Clostridium acetobutylicum # pI:7.29 MW:61655
Cacet:Q97H84|MURE1_CLOAB	CAC2129	482	54194	7.1	0.112	5	9	RecName: Full=UDP-N-acetylmuramoyl-L-alanyl-D-glutamate--2,6 - Clostridium acetobutylicum # pI:6.66 MW:54195
Cacet:Q97DY6|Q97DY6_CLOAB	CAC3334	178	20075	8.2	0.112	2	6	SubName: Full=Multimeric flavodoxin WrbA family protein; - Clostridium acetobutylicum # pI:8.45 MW:20075
Cacet:Q97DW8|Q97DW8_CLOAB	CAC3352	703	78038	5.1	0.111	4	4	SubName: Full=Membrane associated methyl-accepting chemotaxi - Clostridium acetobutylicum # pI:4.99 MW:78039
Cacet:Q97JD3|Q97JD3_CLOAB	CAC1353	488	52665	8.5	0.111	4	7	SubName: Full=Phosphotransferase system IIC component, possi - Clostridium acetobutylicum # pI:8.65 MW:52666
Cacet:Q97D77|Q97D77_CLOAB	CAC3603	225	25928	6.6	0.111	2	4	SubName: Full=Transcriptional regulator, FadR family; - Clostridium acetobutylicum # pI:6.16 MW:25928
Cacet:Q97FS6|PYRK_CLOAB	CAC2651	246	27418	8.3	0.11	2	4	RecName: Full=Dihydroorotate dehydrogenase electron transfer - Clostridium acetobutylicum # pI:8.54 MW:27418
Cacet:Q97TT6|Q97TT6_CLOAB	CAP0010	469	53810	6	0.109	2	4	SubName: Full=Beta_glucosidase; - Clostridium acetobutylicum # pI:5.70 MW:53810
Cacet:Q97K13|Q97K13_CLOAB	CAC1108	357	40597	8.3	0.109	3	4	SubName: Full=Lyc gene autolisin - Clostridium acetobutylicum # pI:8.47 MW:40597
Cacet:Q97JB4|COBT_CLOAB	CAC1372	352	37466	5.9	0.108	2	2	RecName: Full=Nicotinate-nucleotide--dimethylbenzimidazole p - Clostridium acetobutylicum # pI:5.69 MW:37466
Cacet:O68497|O68497_CLOAB	CAC3652	563	62563	6.2	0.107	2	3	SubName: Full=Acetolactate synthase; - Clostridium acetobutylicum # pI:5.85 MW:62563
Cacet:Q97GY2|MNMA_CLOAB	CAC2233	355	40114	6.9	0.107	3	3	RecName: Full=tRNA-specific 2-thiouridylase mnmA; - Clostridium acetobutylicum # pI:6.49 MW:40114
Cacet:Q97E37|Q97E37_CLOAB	CAC3279	808	87679	5.5	0.106	3	4	SubName: Full=Possible surface protein, responsible for cell - Clostridium acetobutylicum # pI:5.29 MW:87680
Cacet:Q97GD7|Q97GD7_CLOAB	CAC2431	634	72587	8.5	0.106	4	4	SubName: Full=Alkaline phosphatase superfamily enzyme; - Clostridium acetobutylicum # pI:8.49 MW:72588
Cacet:Q97IK5|Q97IK5_CLOAB	CAC1635	282	32333	7.9	0.106	3	5	SubName: Full=Predicted nucleic acid binding protein, contai - Clostridium acetobutylicum # pI:7.63 MW:32333
Cacet:Q97F10|Q97F10_CLOAB	CAC2945	324	36088	7.7	0.105	2	2	SubName: Full=Possible phosphoglycerate dehydrogenase; - Clostridium acetobutylicum # pI:7.57 MW:36088
Cacet:Q97E52|Q97E52_CLOAB	CAC3264	133	14371	6.7	0.105	4	9	SubName: Full=Uncharacterized conserved protein, YTFJ B.subt - Clostridium acetobutylicum # pI:6.36 MW:14371
Cacet:Q97K75|Q97K75_CLOAB	CAC1044	656	72710	7.1	0.104	4	4	SubName: Full=NADH:flavin oxidoreductase, possible NADH oxid - Clostridium acetobutylicum # pI:6.76 MW:72710
Cacet:Q97MK0|Q97MK0_CLOAB	CAC0196	351	38972	5.4	0.103	3	3	SubName: Full=NADH-dependent flavine oxidoreductase; - Clostridium acetobutylicum # pI:5.30 MW:38973
Cacet:Q97LQ5|Q97LQ5_CLOAB	CAC0499	403	44461	9	0.102	3	7	SubName: Full=Carboxyl-terminal protease; - Clostridium acetobutylicum # pI:9.04 MW:44461
Cacet:Q97M89|Q97M89_CLOAB	CAC0309	371	41319	6.8	0.102	2	3	SubName: Full=Cell wall-associated hydrolase; - Clostridium acetobutylicum # pI:6.34 MW:41320
Cacet:Q97K29|Q97K29_CLOAB	CAC1092	274	30893	6.5	0.102	3	5	SubName: Full=Predicted metal-dependent phosphoesterase - Clostridium acetobutylicum # pI:6.08 MW:30893
Cacet:Q97E35|Q97E35_CLOAB	CAC3281	706	78004	9	0.101	6	8	SubName: Full=ABC-type multidrug/protein/lipid transport sys - Clostridium acetobutylicum # pI:9.04 MW:78004
rev_Cacet:Q97F80|Q97F80_CLOAB	CAC2861	345	38653	8.4	0.101	2	3	SubName: Full=Sporulation protein SpoIID; - Clostridium acetobutylicum # pI:8.54 MW:38653
Cacet:Q97I26|Q97I26_CLOAB	CAC1828	459	49292	8.6	0.1	2	2	SubName: Full=TldD protein; - Clostridium acetobutylicum # pI:8.73 MW:49293
Cacet:Q97MG4|Q97MG4_CLOAB	CAC0234	458	47517	9.3	0.1	2	2	SubName: Full=PTS system, fructoso-specific IIBC component; - Clostridium acetobutylicum # pI:9.37 MW:47517
Cacet:Q97IK6|Q97IK6_CLOAB	CAC1634	269	29348	5.1	0.1	2	5	SubName: Full=Flagellin; - Clostridium acetobutylicum # pI:4.84 MW:29348
Cacet:Q97KF4|Q97KF4_CLOAB	CAC0965	241	27721	9.7	0.1	4	6	SubName: Full=1-acyl-sn-glycerol-3-phosphate acyltransferase - Clostridium acetobutylicum # pI:9.66 MW:27721
Cacet:Q97M91|Q97M91_CLOAB	CAC0307	282	31981	6.1	0.099	2	2	SubName: Full=Predicted methyltransferase; - Clostridium acetobutylicum # pI:5.82 MW:31981
Cacet:Q97JH9|Q97JH9_CLOAB	CAC1304	252	29474	8.5	0.099	2	2	SubName: Full=Uncharacterized conserved protein, predicted m - Clostridium acetobutylicum # pI:8.68 MW:29474
Cacet:Q97IR0|Q97IR0_CLOAB	CAC1580	233	27096	8.8	0.099	2	2	SubName: Full=Putative uncharacterized protein; - Clostridium acetobutylicum # pI:8.93 MW:27096
Cacet:Q97IM7|Q97IM7_CLOAB	CAC1613	579	65497	8	0.098	4	4	SubName: Full=ABC-type multidrug/protein/lipid transport sys - Clostridium acetobutylicum # pI:7.99 MW:65498
Cacet:Q97EE3|ILVD_CLOAB	CAC3170	552	58367	6.4	0.098	2	2	RecName: Full=Dihydroxy-acid dehydratase; - Clostridium acetobutylicum # pI:6.02 MW:58367
Cacet:Q97IF0|Q97IF0_CLOAB	CAC1692	418	45864	6.2	0.098	2	2	SubName: Full=Cell division protein, ftsA; - Clostridium acetobutylicum # pI:5.89 MW:45865
Cacet:Q97LG3|Q97LG3_CLOAB	CAC0598	368	41802	9.3	0.098	2	2	SubName: Full=Spore germination protein, gerKC; - Clostridium acetobutylicum # pI:9.37 MW:41803
Cacet:Q97IZ8|Q97IZ8_CLOAB	CAC1488	338	39588	9.2	0.098	2	2	SubName: Full=Glycosyltransferase involved in cell wall biog - Clostridium acetobutylicum # pI:9.22 MW:39589
Cacet:Q97MI3|Q97MI3_CLOAB	CAC0214	346	38424	5.4	0.098	2	2	SubName: Full=Endoglucanase, aminopeptidase M42 family; - Clostridium acetobutylicum # pI:5.23 MW:38425
Cacet:Q97GP2|Q97GP2_CLOAB	CAC2324	315	35826	8.6	0.098	3	10	SubName: Full=Glycosyltransferase; - Clostridium acetobutylicum # pI:8.59 MW:35826
Cacet:Q97FS7|Q97FS7_CLOAB	CAC2650	298	32114	5.6	0.097	3	3	SubName: Full=Dihydroorotate dehydrogenase; - Clostridium acetobutylicum # pI:5.46 MW:32115
Cacet:Q97HJ4|ACPH_CLOAB	CAC2017	103	12000	4.4	0.097	2	4	RecName: Full=Acyl carrier protein homolog; - Clostridium acetobutylicum # pI:4.25 MW:12000
Cacet:Q97IL2|Q97IL2_CLOAB	CAC1628	954	108372	6.7	0.096	5	8	SubName: Full=DNA gyrase A subunit; - Clostridium acetobutylicum # pI:6.33 MW:108372
Cacet:Q97E34|Q97E34_CLOAB	CAC3282	584	64518	8.6	0.096	2	3	SubName: Full=ABC-type multidrug/protein/lipid transport sys - Clostridium acetobutylicum # pI:8.67 MW:64518
Cacet:Q97LA5|Q97LA5_CLOAB	CAC0657	334	39505	9.4	0.096	2	3	SubName: Full=Predicted transposase - Clostridium acetobutylicum # pI:9.41 MW:39505
Cacet:Q97L72|Q97L72_CLOAB	CAC0690	343	38199	6.5	0.096	3	4	SubName: Full=Endoglucanase, aminopeptidase M42 family; - Clostridium acetobutylicum # pI:6.01 MW:38200
Cacet:Q97DS2|Q97DS2_CLOAB	CAC3400	322	36670	5.8	0.096	2	6	SubName: Full=Predicted dehydrogenase; - Clostridium acetobutylicum # pI:5.64 MW:36670
Cacet:P58254|RECA_CLOAB	CAC1815	349	38089	7.4	0.095	3	3	RecName: Full=Protein recA; - Clostridium acetobutylicum # pI:6.88 MW:38089
Cacet:Q97K88|Q97K88_CLOAB	CAC1031	683	74456	6.5	0.094	5	9	SubName: Full=FeoB-like GTPase, responsible for iron uptake; - Clostridium acetobutylicum # pI:6.10 MW:74457
Cacet:Q97GT6|Q97GT6_CLOAB	CAC2279	454	52753	6.2	0.093	3	3	SubName: Full=Heme biosynthesis - Clostridium acetobutylicum # pI:5.85 MW:52753
Cacet:Q97JR4|Q97JR4_CLOAB	CAC1209	699	79541	8.1	0.092	6	9	SubName: Full=Anaerobic ribonucleotide reductase; - Clostridium acetobutylicum # pI:8.29 MW:79541
Cacet:Q97JZ0|Q97JZ0_CLOAB	CAC1132	488	55681	4.9	0.092	4	6	SubName: Full=Putative uncharacterized protein; - Clostridium acetobutylicum # pI:4.79 MW:55681
Cacet:Q97L37|Q97L37_CLOAB	CAC0729	448	50763	4.7	0.092	3	5	SubName: Full=Putative uncharacterized protein; - Clostridium acetobutylicum # pI:4.56 MW:50763
Cacet:Q97LN7|PYRC_CLOAB	CAC0519	424	46528	5.1	0.092	2	8	RecName: Full=Dihydroorotase; - Clostridium acetobutylicum # pI:4.99 MW:46528
Cacet:Q97H44|Q97H44_CLOAB	CAC2169	360	42705	7.5	0.092	2	2	SubName: Full=UDP-galactopyranose mutase; - Clostridium acetobutylicum # pI:7.08 MW:42705
Cacet:Q97HE7|Q97HE7_CLOAB	CAC2064	271	29252	7.5	0.092	3	3	SubName: Full=Purine nucleoside phosphorylase; - Clostridium acetobutylicum # pI:6.96 MW:29252
Cacet:Q97JZ2|Q97JZ2_CLOAB	CAC1130	339	37529	8.2	0.091	2	5	SubName: Full=Putative uncharacterized protein; - Clostridium acetobutylicum # pI:8.28 MW:37529
Cacet:Q97JV1|Q97JV1_CLOAB	CAC1172	289	33647	9.4	0.09	3	5	SubName: Full=Predicted integrase of XerC/XerD family, diver - Clostridium acetobutylicum # pI:9.42 MW:33647
Cacet:Q97JL5|RL27_CLOAB	CAC1259	100	10803	9.8	0.09	2	2	RecName: Full=50S ribosomal protein L27; - Clostridium acetobutylicum # pI:9.76 MW:10803
Cacet:Q97GR7|Q97GR7_CLOAB	CAC2299	593	66483	5.4	0.089	3	4	SubName: Full=Predicted GTPase, HflX; - Clostridium acetobutylicum # pI:5.32 MW:66483
Cacet:Q97HA5|Q97HA5_CLOAB	CAC2107	439	47753	5.3	0.089	3	5	SubName: Full=Contains cell adhesion domain; - Clostridium acetobutylicum # pI:5.08 MW:47753
Cacet:Q97EQ0|Q97EQ0_CLOAB	CAC3058	350	39608	5.2	0.089	2	2	SubName: Full=Mannose-1-phosphate guanylyltransferase; - Clostridium acetobutylicum # pI:5.10 MW:39608
Cacet:Q97FA1|Q97FA1_CLOAB	CAC2839	237	26282	5	0.089	2	3	SubName: Full=Inactive homolog of metal-dependent proteases. - Clostridium acetobutylicum # pI:4.91 MW:26282
Cacet:Q97GM6|MUTS2_CLOAB	CAC2340	788	88271	6.8	0.088	4	7	RecName: Full=MutS2 protein; - Clostridium acetobutylicum # pI:6.36 MW:88272
Cacet:Q97LP6|UVRC_CLOAB	CAC0508	623	72047	8.9	0.088	5	5	RecName: Full=UvrABC system protein C; - Clostridium acetobutylicum # pI:9.00 MW:72048
Cacet:Q97LV4|Q97LV4_CLOAB	CAC0450	227	26128	5.5	0.088	2	2	SubName: Full=Response regulator - Clostridium acetobutylicum # pI:5.36 MW:26129
Cacet:Q97LQ7|Q97LQ7_CLOAB	CAC0497	228	25387	8.8	0.088	4	6	SubName: Full=Cell division ATP-binding protein; - Clostridium acetobutylicum # pI:8.87 MW:25387
Cacet:Q97M76|Q97M76_CLOAB	CAC0322	412	46433	5.2	0.087	3	7	SubName: Full=Sensory protein, containing EAL-domain; - Clostridium acetobutylicum # pI:5.10 MW:46433
Cacet:Q97CW3|MNMG_CLOAB	CAC3733	626	70332	6.1	0.086	6	8	RecName: Full=tRNA uridine 5-carboxymethylaminomethyl modifi - Clostridium acetobutylicum # pI:5.84 MW:70332
Cacet:Q97JB2|COBQ_CLOAB	CAC1374	491	54530	5.3	0.086	2	2	RecName: Full=Cobyric acid synthase; - Clostridium acetobutylicum # pI:5.18 MW:54530
Cacet:Q97D65|Q97D65_CLOAB	CAC3615	384	44025	9.6	0.086	2	2	SubName: Full=Uncharacterized conserved membrane protein, po - Clostridium acetobutylicum # pI:9.58 MW:44025
Cacet:Q97D06|Q97D06_CLOAB	CAC3683	671	73768	9.1	0.085	3	4	SubName: Full=Penicillin-binding protein 2 - Clostridium acetobutylicum # pI:9.07 MW:73768
Cacet:Q97KF7|Q97KF7_CLOAB	CAC0962	435	49087	7.5	0.085	2	4	SubName: Full=UDP-N-acetylmuramyl tripeptide synthetase; - Clostridium acetobutylicum # pI:7.42 MW:49088
Cacet:Q97JI9|Q97JI9_CLOAB	CAC1291	376	43448	9.7	0.085	2	3	SubName: Full=Uncharacterized protein, YQFD ortholog, relate - Clostridium acetobutylicum # pI:9.76 MW:43448
Cacet:Q97GN8|Q97GN8_CLOAB	CAC2328	419	48311	6.6	0.084	4	5	SubName: Full=Polysaccharide ABC transporter, ATPase compone - Clostridium acetobutylicum # pI:6.22 MW:48311
Cacet:O05101|FMT_CLOAB	CAC1723	310	34391	6.4	0.084	2	3	RecName: Full=Methionyl-tRNA formyltransferase; - Clostridium acetobutylicum # pI:6.06 MW:34391
Cacet:Q97IU5|DEOC_CLOAB	CAC1545	215	22884	6.6	0.084	3	6	RecName: Full=Deoxyribose-phosphate aldolase; - Clostridium acetobutylicum # pI:6.22 MW:22885
Cacet:Q97FQ4|Q97FQ4_CLOAB	CAC2674	756	86264	8.2	0.083	3	5	SubName: Full=ATP-dependent superfamily I DNA helicase, PCRA - Clostridium acetobutylicum # pI:8.30 MW:86264
Cacet:Q97GP0|Q97GP0_CLOAB	CAC2326	436	50835	8.5	0.083	3	3	SubName: Full=Diverged glycosyltransferase domain containing - Clostridium acetobutylicum # pI:8.63 MW:50835
Cacet:Q97KG2|Q97KG2_CLOAB	CAC0957	434	50450	5.3	0.083	2	2	SubName: Full=Xre family DNA-binding domain and TPR-repeat-c - Clostridium acetobutylicum # pI:5.28 MW:50450
cont_sp|P05783|K1CR_HUMAN	hsa:3875	429	47927	5.5	0.082	2	2	Keratin, type I cytoskeletal 18 (Cytokeratin 18) (K18) (CK 18) - Homo sapiens (Human). # pI:5.34 MW:47927
Cacet:Q97JG2|Q97JG2_CLOAB	CAC1323	417	46210	6	0.082	2	2	SubName: Full=NAD(FAD)-dependent dehydrogenase; - Clostridium acetobutylicum # pI:5.72 MW:46211
Cacet:Q97L54|Q97L54_CLOAB	CAC0708	344	38112	8.9	0.081	2	2	SubName: Full=Putative transcriptional regulator; - Clostridium acetobutylicum # pI:8.90 MW:38112
Cacet:Q97FV2|DAPF_CLOAB	CAC2624	333	37528	5.2	0.081	2	2	RecName: Full=Diaminopimelate epimerase; - Clostridium acetobutylicum # pI:5.08 MW:37528
Cacet:Q97E47|Q97E47_CLOAB	CAC3269	259	29141	8.9	0.081	2	2	SubName: Full=ABC-type MDR transport system, ATPase componen - Clostridium acetobutylicum # pI:9.00 MW:29141
Cacet:Q97ES3|Q97ES3_CLOAB	CAC3034	598	69807	7.7	0.079	4	4	SubName: Full=MutS-like mismatch repair protein, ATPases; - Clostridium acetobutylicum # pI:7.54 MW:69807
Cacet:Q97KL6|GCP_CLOAB	CAC0901	340	36690	7.4	0.079	2	3	RecName: Full=Probable O-sialoglycoprotein endopeptidase; - Clostridium acetobutylicum # pI:7.01 MW:36691
Cacet:Q97LR4|Q97LR4_CLOAB	CAC0490	502	54470	6.8	0.078	2	4	SubName: Full=Predicted sugar kinase, N-terminal region-unch - Clostridium acetobutylicum # pI:6.37 MW:54470
Cacet:Q04354|Y3710_CLOAB	CAC3710	371	42496	8.8	0.078	3	7	RecName: Full=Uncharacterized protein CA_C3710; - Clostridium acetobutylicum # pI:8.80 MW:42496
Cacet:Q97KH1|Y948_CLOAB	CAC0948	281	31630	6.8	0.078	2	3	RecName: Full=UPF0230 protein CA_C0948; - Clostridium acetobutylicum # pI:6.36 MW:31631
Cacet:Q97JA0|Q97JA0_CLOAB	CAC1386	243	26880	5.9	0.078	2	6	SubName: Full=Zn-dependent hydrolases, glyoxylase family; - Clostridium acetobutylicum # pI:5.61 MW:26880
Cacet:Q97IV1|GSH1_CLOAB	CAC1539	481	56715	6.2	0.077	4	10	RecName: Full=Glutamate--cysteine ligase; - Clostridium acetobutylicum # pI:5.87 MW:56715
Cacet:Q97EJ8|Q97EJ8_CLOAB	CAC3113	427	47097	9.7	0.077	3	5	RecName: Full=Preprotein translocase secY subunit; - Clostridium acetobutylicum # pI:9.75 MW:47097
Cacet:Q97EM4|Q97EM4_CLOAB	CAC3086	498	54573	5	0.076	2	5	SubName: Full=Protein containing cell adhesion domain; - Clostridium acetobutylicum # pI:4.76 MW:54573
Cacet:Q97KA6|Q97KA6_CLOAB	CAC1013	678	75567	4.9	0.075	2	2	SubName: Full=FTSA related protein, predicted ATPases of the - Clostridium acetobutylicum # pI:4.84 MW:75568
Cacet:Q97KY6|SYY2_CLOAB	CAC0780	400	45990	8.7	0.075	2	2	RecName: Full=Tyrosyl-tRNA synthetase 2; - Clostridium acetobutylicum # pI:8.76 MW:45990
Cacet:Q97IJ0|Q97IJ0_CLOAB	CAC1651	411	45783	8.6	0.075	3	3	SubName: Full=Predicted GTPase with uncharacterized domain, - Clostridium acetobutylicum # pI:8.67 MW:45784
Cacet:Q97LG9|Q97LG9_CLOAB	CAC0592	401	45149	6.1	0.075	2	2	SubName: Full=Riboflavin biosynthes protein RIBA - Clostridium acetobutylicum # pI:5.82 MW:45149
rev_Cacet:Q97J75|Q97J75_CLOAB	CAC1411	371	42609	5.8	0.075	2	2	SubName: Full=Similar to toxic anion resistance protein terA - Clostridium acetobutylicum # pI:5.62 MW:42609
Cacet:Q97LC6|Q97LC6_CLOAB	CAC0636	361	41241	6.5	0.075	3	3	SubName: Full=Signal transduction protein containing diguani - Clostridium acetobutylicum # pI:6.12 MW:41241
Cacet:Q97GZ3|CHEB_CLOAB	CAC2222	345	37974	8.8	0.075	2	4	RecName: Full=Chemotaxis response regulator protein-glutamat - Clostridium acetobutylicum # pI:8.86 MW:37975
Cacet:Q97EN3|Q97EN3_CLOAB	CAC3077	540	59912	8	0.074	2	3	SubName: Full=Uncharacterized FAD-dependent dehydrogenase; - Clostridium acetobutylicum # pI:8.14 MW:59912
Cacet:Q97GT7|Q97GT7_CLOAB	CAC2278	417	44109	9.5	0.074	2	2	SubName: Full=Preprotein translocase subunits SecD; - Clostridium acetobutylicum # pI:9.52 MW:44109
Cacet:Q97HE6|DEOB_CLOAB	CAC2065	390	43398	6.1	0.074	3	4	RecName: Full=Phosphopentomutase; - Clostridium acetobutylicum # pI:5.79 MW:43398
Cacet:Q97H20|Q97H20_CLOAB	CAC2194	340	38162	8.8	0.074	2	2	SubName: Full=Predicted nucleoside-diphosphate sugar epimera - Clostridium acetobutylicum # pI:8.91 MW:38162
rev_Cacet:Q97MW7|Q97MW7_CLOAB	CAC0073	270	30500	8.8	0.074	2	2	SubName: Full=Uncharacterized protein, ortholog of YYBG B.su - Clostridium acetobutylicum # pI:8.96 MW:30500
Cacet:Q97E98|Q97E98_CLOAB	CAC3216	1171	134784	6.5	0.073	7	8	SubName: Full=Transcription-repair coupling factor, MFD - Clostridium acetobutylicum # pI:6.18 MW:134785
Cacet:Q97ID7|ENGA_CLOAB	CAC1711	438	49798	6.5	0.073	3	4	RecName: Full=GTP-binding protein engA; - Clostridium acetobutylicum # pI:6.16 MW:49798
Cacet:Q97ER2|Q97ER2_CLOAB	CAC3046	341	38645	9.2	0.073	2	2	SubName: Full=Transcriptional regulator, LytR family; - Clostridium acetobutylicum # pI:9.19 MW:38645
Cacet:Q97DF1|Q97DF1_CLOAB	CAC3526	123	13769	7.4	0.073	2	3	SubName: Full=FMN-binding protein; - Clostridium acetobutylicum # pI:6.82 MW:13769
Cacet:Q97JM0|Q97JM0_CLOAB	CAC1254	622	72111	5.4	0.072	2	2	SubName: Full=Fe-S oxidoreductase; - Clostridium acetobutylicum # pI:5.28 MW:72111
Cacet:Q97CY1|Q97CY1_CLOAB	CAC3715	442	49537	5.1	0.072	2	8	SubName: Full=Replicative DNA helicase, DNAC; - Clostridium acetobutylicum # pI:5.03 MW:49538
Cacet:Q97GG9|Q97GG9_CLOAB	CAC2398	431	48784	8.2	0.072	3	3	SubName: Full=Folylpolyglutamate synthase; - Clostridium acetobutylicum # pI:8.40 MW:48785
rev_Cacet:Q97EW2|Q97EW2_CLOAB	CAC2994	375	43224	5.8	0.072	2	6	SubName: Full=Toxic anion resistance protein, TELA family, Y - Clostridium acetobutylicum # pI:5.65 MW:43224
Cacet:Q97FC1|MURE2_CLOAB	CAC2819	483	53845	5.8	0.07	2	4	RecName: Full=UDP-N-acetylmuramoyl-L-alanyl-D-glutamate--2,6 - Clostridium acetobutylicum # pI:5.52 MW:53845
Cacet:Q97DX7|Q97DX7_CLOAB	CAC3343	440	50024	9	0.07	2	2	SubName: Full=Biotin synthase related domain containing prot - Clostridium acetobutylicum # pI:9.14 MW:50024
Cacet:Q97GU1|Q97GU1_CLOAB	CAC2274	740	84556	8.3	0.069	5	5	SubName: Full=RelA/SpoT protein, - Clostridium acetobutylicum # pI:8.39 MW:84557
Cacet:Q97I48|TRUB_CLOAB	CAC1805	289	32560	8.2	0.069	2	2	RecName: Full=tRNA pseudouridine synthase B; - Clostridium acetobutylicum # pI:8.41 MW:32560
Cacet:Q97K81|Q97K81_CLOAB	CAC1038	275	30095	8.7	0.069	2	5	SubName: Full=Predicted metal-binding membrane protein; - Clostridium acetobutylicum # pI:8.89 MW:30095
Cacet:Q97I41|FTSK_CLOAB	CAC1812	765	84580	7.6	0.068	2	2	RecName: Full=DNA translocase ftsK; - Clostridium acetobutylicum # pI:7.49 MW:84581
Cacet:Q97II9|Q97II9_CLOAB	CAC1652	470	51720	5.2	0.068	2	4	SubName: Full=Aspartate ammonia-lyase; - Clostridium acetobutylicum # pI:5.06 MW:51720
Cacet:Q97ML7|Q97ML7_CLOAB	CAC0179	325	36567	8.3	0.068	2	2	SubName: Full=Oligopeptide transport ATP-binding protein; - Clostridium acetobutylicum # pI:8.51 MW:36567
Cacet:Q97DH5|Q97DH5_CLOAB	CAC3502	237	26722	8.2	0.068	2	2	SubName: Full=Transcriptional regulator, fadR family; - Clostridium acetobutylicum # pI:8.30 MW:26722
Cacet:Q97LI3|Q97LI3_CLOAB	CAC0578	1212	135626	6.3	0.067	5	8	SubName: Full=Cobalamine-dependent methionine synthase I - Clostridium acetobutylicum # pI:5.93 MW:135627
Cacet:Q97LI0|Q97LI0_CLOAB	CAC0581	460	54381	5.2	0.067	2	2	SubName: Full=Stage V sporulation protein R; - Clostridium acetobutylicum # pI:5.13 MW:54381
Cacet:Q97EC5|Q97EC5_CLOAB	CAC3188	450	49774	7.6	0.067	4	16	RecName: Full=DNA repair protein radA; - Clostridium acetobutylicum # pI:7.52 MW:49774
Cacet:Q97E54|Q97E54_CLOAB	CAC3262	426	48397	6.7	0.066	2	3	SubName: Full=ATPase with chaperone activity, ATP-binding do - Clostridium acetobutylicum # pI:6.24 MW:48398
Cacet:Q97LS7|Q97LS7_CLOAB	CAC0477	434	49110	7.3	0.065	2	3	SubName: Full=AP superfamily; - Clostridium acetobutylicum # pI:6.87 MW:49110
Cacet:Q97E77|Q97E77_CLOAB	CAC3238	324	37502	8.9	0.065	2	2	SubName: Full=Ucharacterized Fe-S oxidoreductase; - Clostridium acetobutylicum # pI:9.01 MW:37503
Cacet:Q97G29|Q97G29_CLOAB	CAC2543	393	43130	8.8	0.064	2	3	SubName: Full=Electron-transferring flavoprotein large subun - Clostridium acetobutylicum # pI:8.93 MW:43131
Cacet:Q04351|Y3709_CLOAB	CAC3709	1498	168968	5.5	0.063	10	18	RecName: Full=Ftsk domain-containing protein CA_C3709; - Clostridium acetobutylicum # pI:5.31 MW:168970
rev_Cacet:Q97II0|Q97II0_CLOAB	CAC1661	113	12834	8.9	0.062	2	5	SubName: Full=Predicted secreted nucleic acid binding protei - Clostridium acetobutylicum # pI:8.93 MW:12834
Cacet:Q97GM5|Q97GM5_CLOAB	CAC2341	787	89285	8.6	0.061	3	4	SubName: Full=Collagenase family protease; - Clostridium acetobutylicum # pI:8.82 MW:89286
Cacet:Q97F08|Q97F08_CLOAB	CAC2947	728	83177	9.4	0.059	4	6	RecName: Full=DNA topoisomerase; - Clostridium acetobutylicum # pI:9.47 MW:83178
Cacet:Q97GP8|Q97GP8_CLOAB	CAC2318	406	46423	9.5	0.059	2	3	SubName: Full=Membrane protein of EXOQ family, involved in e - Clostridium acetobutylicum # pI:9.56 MW:46423
Cacet:Q97D69|Q97D69_CLOAB	CAC3611	862	99823	6.9	0.058	2	4	SubName: Full=Regulatory protein related to malT, positive r - Clostridium acetobutylicum # pI:6.44 MW:99824
rev_Cacet:Q97LC4|Q97LC4_CLOAB	CAC0638	617	69380	5.1	0.058	2	2	SubName: Full=Putative uncharacterized protein; - Clostridium acetobutylicum # pI:4.98 MW:69380
Cacet:Q97K98|Q97K98_CLOAB	CAC1021	548	65207	5.8	0.058	2	2	SubName: Full=Predicted Fe-S oxidoreductases; - Clostridium acetobutylicum # pI:5.64 MW:65207
Cacet:Q97H19|Q97H19_CLOAB	CAC2195	434	49870	5.8	0.058	2	2	SubName: Full=Protein containing aminopeptidase domain; - Clostridium acetobutylicum # pI:5.56 MW:49870
Cacet:Q97JU2|Q97JU2_CLOAB	CAC1181	329	37912	6.1	0.058	2	4	SubName: Full=Phage related protein, YorF B.subtilis homolog - Clostridium acetobutylicum # pI:5.96 MW:37913
Cacet:Q97TN3|Q97TN3_CLOAB	CAP0065	690	76034	5.4	0.057	2	3	SubName: Full=Predicted secreted metalloprotease; - Clostridium acetobutylicum # pI:5.14 MW:76034
Cacet:Q97H10|Q97H10_CLOAB	CAC2205	638	68557	5.4	0.056	4	8	SubName: Full=Flagellar hook-associated protein FliD; - Clostridium acetobutylicum # pI:5.15 MW:68557
Cacet:Q97FI0|Q97FI0_CLOAB	CAC2758	288	31669	9	0.056	3	3	SubName: Full=Uncharacterized protein, YPUA B.subtilis ortho - Clostridium acetobutylicum # pI:9.06 MW:31669
Cacet:Q97HK1|Q97HK1_CLOAB	CAC2010	472	54091	7.6	0.055	2	2	SubName: Full=Predicted Fe-S oxidoreductase; - Clostridium acetobutylicum # pI:7.51 MW:54091
Cacet:Q97H59|Q97H59_CLOAB	CAC2154	423	43969	4.9	0.054	2	6	SubName: Full=Flagellar hook protein FlgE; - Clostridium acetobutylicum # pI:4.71 MW:43969
Cacet:Q97EY4|THII_CLOAB	CAC2971	384	43428	8.1	0.052	2	3	RecName: Full=Probable thiamine biosynthesis protein thiI; - Clostridium acetobutylicum # pI:8.28 MW:43428
Cacet:Q97D49|Q97D49_CLOAB	CAC3631	310	34308	9.8	0.052	2	7	SubName: Full=Oligopeptide ABC transporter, permease compone - Clostridium acetobutylicum # pI:9.84 MW:34308
rev_Cacet:Q9Z689|ATPA_CLOAB	CAC2867	505	55233	5.3	0.051	2	2	RecName: Full=ATP synthase subunit alpha; - Clostridium acetobutylicum # pI:5.21 MW:55233
Cacet:Q97GP1|Q97GP1_CLOAB	CAC2325	765	83175	6.9	0.05	2	6	SubName: Full=Possible cell wall hydrolase containing N-acet - Clostridium acetobutylicum # pI:6.38 MW:83176
Cacet:Q97K69|Q97K69_CLOAB	CAC1050	636	71825	5.8	0.05	3	5	SubName: Full=NH(3)-dependent NAD(+) synthetase; - Clostridium acetobutylicum # pI:5.57 MW:71826
Cacet:Q97L13|Q97L13_CLOAB	CAC0753	363	43045	9.4	0.05	2	5	SubName: Full=PolyA polymerase related protein - Clostridium acetobutylicum # pI:9.44 MW:43046
Cacet:Q97EP4|Q97EP4_CLOAB	CAC3064	378	43041	8.5	0.05	2	9	RecName: Full=UDP-N-acetylglucosamine 2-epimerase; - Clostridium acetobutylicum # pI:8.63 MW:43041
Cacet:Q97IZ0|Q97IZ0_CLOAB	CAC1496	339	39524	7.3	0.05	2	3	SubName: Full=Uncharacterized protein, homolog of YCGL B.sub - Clostridium acetobutylicum # pI:6.81 MW:39524
Cacet:Q97FR2|NTPA_CLOAB	CAC2665	201	22858	5	0.05	2	2	RecName: Full=Nucleoside-triphosphatase; - Clostridium acetobutylicum # pI:4.99 MW:22858
Cacet:Q97EX5|Q97EX5_CLOAB	CAC2981	815	92174	5.8	0.049	2	2	SubName: Full=Mannose-1-phosphate guanyltransferase - Clostridium acetobutylicum # pI:5.62 MW:92174
Cacet:Q97LF8|Q97LF8_CLOAB	CAC0603	721	84757	5.3	0.049	2	5	SubName: Full=Superfamily I DNA and RNA helicase; - Clostridium acetobutylicum # pI:5.17 MW:84758
Cacet:Q97I30|Q97I30_CLOAB	CAC1824	750	84222	6.1	0.049	2	2	SubName: Full=ATP-dependent Clp proteinase; - Clostridium acetobutylicum # pI:5.77 MW:84223
Cacet:Q97CZ3|Q97CZ3_CLOAB	CAC3696	941	103353	6.3	0.048	2	4	SubName: Full=Uncharacterized conserved membrane protein, YU - Clostridium acetobutylicum # pI:5.96 MW:103354
Cacet:Q97FQ5|DNLJ2_CLOAB	CAC2673	669	75901	5.5	0.048	2	2	RecName: Full=DNA ligase 2; - Clostridium acetobutylicum # pI:5.38 MW:75901
Cacet:Q97LQ1|UVRA_CLOAB	CAC0503	939	104524	7.8	0.044	2	2	RecName: Full=UvrABC system protein A; - Clostridium acetobutylicum # pI:7.92 MW:104525
Cacet:Q97DG7|Q97DG7_CLOAB	CAC3510	680	74542	5.4	0.044	2	2	SubName: Full=Membrane associated methyl-accepting chemotaxi - Clostridium acetobutylicum # pI:5.36 MW:74542
Cacet:Q97GZ0|Q97GZ0_CLOAB	CAC2225	643	71050	5.3	0.044	3	3	SubName: Full=Uncharacterized conserved protein; - Clostridium acetobutylicum # pI:5.20 MW:71050
Cacet:Q97GV3|ADDA_CLOAB	CAC2262	1252	145508	5.7	0.043	4	4	RecName: Full=ATP-dependent helicase/nuclease subunit A; - Clostridium acetobutylicum # pI:5.56 MW:145509
rev_Cacet:Q97FZ3|Q97FZ3_CLOAB	CAC2581	1002	115423	9.5	0.043	3	6	SubName: Full=6-pyruvoyl-tetrahydropterin synthase related d - Clostridium acetobutylicum # pI:9.51 MW:115424
Cacet:Q97GR5|PBPA_CLOAB	CAC2301	809	88725	9.1	0.043	2	3	RecName: Full=Penicillin-binding protein 1A; - Clostridium acetobutylicum # pI:9.14 MW:88725
Cacet:Q97GY1|Q97GY1_CLOAB	CAC2234	376	41280	6.3	0.043	2	2	SubName: Full=NifS family enzyme - Clostridium acetobutylicum # pI:5.91 MW:41281
Cacet:Q97FM2|Q97FM2_CLOAB	CAC2714	643	74224	5.6	0.042	4	4	SubName: Full=ABC-type transporter, duplicate ATPase compone - Clostridium acetobutylicum # pI:5.47 MW:74224
Cacet:Q97DB5|Q97DB5_CLOAB	CAC3564	479	55503	7.1	0.042	2	2	SubName: Full=Aspartyl/asparaginyl-tRNA synthetase; - Clostridium acetobutylicum # pI:6.60 MW:55503
Cacet:Q97CY7|Q97CY7_CLOAB	CAC3703	276	32442	4.7	0.04	2	5	SubName: Full=Putative uncharacterized protein; - Clostridium acetobutylicum # pI:4.57 MW:32443
Cacet:Q97K23|Q97K23_CLOAB	CAC1098	871	100308	5.6	0.039	3	6	RecName: Full=DNA polymerase I; - Clostridium acetobutylicum # pI:5.43 MW:100309
Cacet:Q97K46|Q97K46_CLOAB	CAC1075	665	71774	8.8	0.039	2	2	SubName: Full=Beta-glucosidase family protein; - Clostridium acetobutylicum # pI:8.89 MW:71775
Cacet:Q97MC5|LEU1_CLOAB	CAC0273	558	63443	6	0.039	2	4	RecName: Full=2-isopropylmalate synthase; - Clostridium acetobutylicum # pI:5.70 MW:63443
Cacet:Q97JM8|Q97JM8_CLOAB	CAC1245	916	100368	8	0.036	3	3	SubName: Full=Penicillin-binding protein 2; - Clostridium acetobutylicum # pI:7.91 MW:100368
Cacet:Q97KW5|Q97KW5_CLOAB	CAC0801	856	99210	6.1	0.036	2	2	SubName: Full=Phosphoenolpyruvate synthase; - Clostridium acetobutylicum # pI:5.81 MW:99211
Cacet:Q97DW5|Q97DW5_CLOAB	CAC3355	1795	200668	6.2	0.035	4	8	SubName: Full=Polyketide synthase pksE - Clostridium acetobutylicum # pI:5.92 MW:200670
rev_Cacet:Q97LS4|Q97LS4_CLOAB	CAC0480	702	79432	6.7	0.034	2	2	SubName: Full=Oxygen-sensitive ribonucleoside-triphosphate r - Clostridium acetobutylicum # pI:6.22 MW:79432
Cacet:Q97MC6|Q97MC6_CLOAB	CAC0272	620	67647	9.2	0.034	2	4	SubName: Full=Amino acid transporter; - Clostridium acetobutylicum # pI:9.28 MW:67648
Cacet:Q97LU8|Q97LU8_CLOAB	CAC0456	786	87977	5.6	0.033	2	4	RecName: Full=ATP-dependent protease La; - Clostridium acetobutylicum # pI:5.46 MW:87978
Cacet:Q97IG7|Q97IG7_CLOAB	CAC1674	479	53607	6.3	0.031	2	2	SubName: Full=Small subunit of NADPH-dependent glutamate syn - Clostridium acetobutylicum # pI:5.93 MW:53607
Cacet:Q97JQ0|Q97JQ0_CLOAB	CAC1223	1112	129082	8	0.03	2	2	SubName: Full=DNA Polymerase III Alpha chain - Clostridium acetobutylicum # pI:8.18 MW:129083
Cacet:Q97LF5|Q97LF5_CLOAB	CAC0606	403	44641	7	0.03	2	4	SubName: Full=C-terminal region cation efflux system protein - Clostridium acetobutylicum # pI:6.46 MW:44641
Cacet:Q97J75|Q97J75_CLOAB	CAC1411	371	42609	5.8	0.03	2	2	SubName: Full=Similar to toxic anion resistance protein terA - Clostridium acetobutylicum # pI:5.62 MW:42609
Cacet:Q97D27|Q97D27_CLOAB	CAC3655	818	87517	7.6	0.029	2	2	SubName: Full=Heavy-metal transporting P-type ATPase; - Clostridium acetobutylicum # pI:7.46 MW:87517
Cacet:Q97II1|BUK2_CLOAB	CAC1660	356	38695	6.4	0.028	4	19	RecName: Full=Butyrate kinase 2; - Clostridium acetobutylicum # pI:5.97 MW:38695
rev_Cacet:Q97KY2|Q97KY2_CLOAB	CAC0784	374	42174	9.3	0.027	2	3	SubName: Full=ATP-dependent RNA helicase, superfamily II; - Clostridium acetobutylicum # pI:9.35 MW:42174
rev_Cacet:Q97H83|Q97H83_CLOAB	CAC2130	729	80543	9	0.026	2	2	SubName: Full=Stage V sporulation protein D, spoVD, FtsI/pbp - Clostridium acetobutylicum # pI:9.04 MW:80543
Cacet:O32328|ATKB_CLOAB	CAC3681	685	73686	7.6	0.026	2	4	RecName: Full=Potassium-transporting ATPase B chain; - Clostridium acetobutylicum # pI:7.45 MW:73686
Cacet:Q97K01|Q97K01_CLOAB	CAC1120	2052	226716	5.3	0.025	2	3	SubName: Full=Phage-related protein, YqbO B.subtilis homolog - Clostridium acetobutylicum # pI:5.25 MW:226719
rev_Cacet:Q97KY8|Q97KY8_CLOAB	CAC0778	585	68643	6	0.024	2	2	SubName: Full=ATP-dependent RNA helicase, superfamily II; - Clostridium acetobutylicum # pI:5.76 MW:68643
rev_Cacet:Q97FI0|Q97FI0_CLOAB	CAC2758	288	31669	9	0.024	2	2	SubName: Full=Uncharacterized protein, YPUA B.subtilis ortho - Clostridium acetobutylicum # pI:9.06 MW:31669
Cacet:Q97DE3|Q97DE3_CLOAB	CAC3535	993	116849	6.8	0.023	2	21	SubName: Full=Type II restriction enzyme, methylase subunit; - Clostridium acetobutylicum # pI:6.47 MW:116850
rev_Cacet:O68497|O68497_CLOAB	CAC3652	563	62563	6.2	0.023	2	2	SubName: Full=Acetolactate synthase; - Clostridium acetobutylicum # pI:5.85 MW:62563
rev_Cacet:Q97GV3|ADDA_CLOAB	CAC2262	1252	145508	5.7	0.022	2	2	RecName: Full=ATP-dependent helicase/nuclease subunit A; - Clostridium acetobutylicum # pI:5.56 MW:145509
rev_Cacet:Q97DN0|Q97DN0_CLOAB	CAC3442	1452	163901	6.4	0.021	2	2	SubName: Full=DNA polymerase III - Clostridium acetobutylicum # pI:6.06 MW:163903
rev_Cacet:Q97ES1|Q97ES1_CLOAB	CAC3036	1351	157877	8.8	0.021	2	4	SubName: Full=Superfamily I DNA helicase; - Clostridium acetobutylicum # pI:8.90 MW:157879
Cacet:Q97KC0|Q97KC0_CLOAB	CAC0999	496	56349	7.3	0.02	2	2	SubName: Full=Threonine synthase; - Clostridium acetobutylicum # pI:6.97 MW:56349
Cacet:Q97EN0|Q97EN0_CLOAB	CAC3080	320	37005	8.9	0.019	2	2	SubName: Full=Putative uncharacterized protein; - Clostridium acetobutylicum # pI:8.98 MW:37005
rev_Cacet:Q97EN0|Q97EN0_CLOAB	CAC3080	320	37005	8.9	0.019	2	2	SubName: Full=Putative uncharacterized protein; - Clostridium acetobutylicum # pI:8.98 MW:37005
Cacet:Q97J50|Q97J50_CLOAB	CAC1436	2091	245769	5.6	0.018	2	2	SubName: Full=Putative uncharacterized protein; - Clostridium acetobutylicum # pI:5.41 MW:245772
Cacet:Q97GG6|Q97GG6_CLOAB	CAC2401	1431	160032	7.5	0.015	2	2	SubName: Full=Activator of 2-hydroxyglutaryl-CoA dehydratase - Clostridium acetobutylicum # pI:7.43 MW:160034

## Sheet: Glucose_Run2
Locus	Genomic No.	Length	Mol. Wt.	pI	Seq. Coverage	Seq. Count	Spec. Count	Description
Cacet:Q97EG8|RL7_CLOAB	CAC3145	123	12621	4.9	1	27	372	RecName: Full=50S ribosomal protein L7/L12; - Clostridium acetobutylicum # pI:4.86 MW:12621
Cacet:O52632|PGK_CLOAB	CAC0710	397	42384	5.9	0.945	60	453	RecName: Full=Phosphoglycerate kinase; - Clostridium acetobutylicum # pI:5.62 MW:42384
Cacet:P52040|ETFB_CLOAB	CAC2710	259	28049	5.3	0.942	38	617	RecName: Full=Electron transfer flavoprotein subunit beta; - Clostridium acetobutylicum # pI:5.19 MW:28049
Cacet:Q97L52|ENO_CLOAB	CAC0713	431	46802	4.7	0.933	46	854	RecName: Full=Enolase; - Clostridium acetobutylicum # pI:4.59 MW:46802
Cacet:O52633|TPIS_CLOAB	CAC0711	248	26543	6	0.931	48	402	RecName: Full=Triosephosphate isomerase; - Clostridium acetobutylicum # pI:5.78 MW:26544
Cacet:P30717|CH60_CLOAB	CAC2703	543	58074	5	0.93	108	2788	RecName: Full=60 kDa chaperonin; - Clostridium acetobutylicum # pI:4.89 MW:58074
Cacet:P58255|PTB_CLOAB	CAC3076	301	32228	6.8	0.917	45	281	RecName: Full=Phosphate butyryltransferase; - Clostridium acetobutylicum # pI:6.33 MW:32228
Cacet:Q97KT9|Q97KT9_CLOAB	CAC0827	287	30387	5.7	0.902	37	964	SubName: Full=Fructose-bisphosphate aldolase; - Clostridium acetobutylicum # pI:5.48 MW:30387
Cacet:Q9Z687|ATPB_CLOAB	CAC2865	466	51094	5	0.899	49	346	RecName: Full=ATP synthase subunit beta; - Clostridium acetobutylicum # pI:4.87 MW:51095
Cacet:P23673|CTFB_CLOAB	CAP0164	221	23624	8.1	0.891	20	123	RecName: Full=Butyrate--acetoacetate CoA-transferase subunit - Clostridium acetobutylicum # pI:7.79 MW:23624
Cacet:P45359|THLA_CLOAB	CAC2873	392	41241	7.3	0.888	66	1444	RecName: Full=Acetyl-CoA acetyltransferase; - Clostridium acetobutylicum # pI:6.92 MW:41241
Cacet:P33744|ADHE_CLOAB	CAP0162	862	95321	8.3	0.882	151	2660	RecName: Full=Aldehyde-alcohol dehydrogenase; - Clostridium acetobutylicum # pI:8.44 MW:95322
Cacet:O52631|G3P_CLOAB	CAC0709	334	35850	6.3	0.88	59	1607	RecName: Full=Glyceraldehyde-3-phosphate dehydrogenase; - Clostridium acetobutylicum # pI:5.93 MW:35850
Cacet:Q97GB7|Q97GB7_CLOAB	CAC2452	141	15621	4.9	0.844	9	48	SubName: Full=Flavodoxin; - Clostridium acetobutylicum # pI:4.80 MW:15621
Cacet:Q97CX2|RS6_CLOAB	CAC3724	95	10912	5	0.842	10	46	RecName: Full=30S ribosomal protein S6; - Clostridium acetobutylicum # pI:4.95 MW:10913
Cacet:Q97J95|PUR7_CLOAB	CAC1391	235	26958	5.6	0.834	37	176	RecName: Full=Phosphoribosylaminoimidazole-succinocarboxamid - Clostridium acetobutylicum # pI:5.48 MW:26958
Cacet:P33752|CTFA_CLOAB	CAP0163	218	23641	8.9	0.83	42	351	RecName: Full=Butyrate--acetoacetate CoA-transferase subunit - Clostridium acetobutylicum # pI:9.00 MW:23641
Cacet:Q97I66|RS2_CLOAB	CAC1787	233	26137	6.8	0.828	28	365	RecName: Full=30S ribosomal protein S2; - Clostridium acetobutylicum # pI:6.37 MW:26137
Cacet:Q97K85|Q97K85_CLOAB	CAC1034	64	7370	4.4	0.828	5	19	SubName: Full=Putative uncharacterized protein; - Clostridium acetobutylicum # pI:4.37 MW:7370
Cacet:Q97EH5|EFTU_CLOAB	CAC3136	397	43453	5.2	0.826	44	587	RecName: Full=Elongation factor Tu; - Clostridium acetobutylicum # pI:5.04 MW:43453
Cacet:Q97I37|Q97I37_CLOAB	CAC1817	86	8823	6.8	0.826	7	36	SubName: Full=Stage V sporulation protein, spoVS; - Clostridium acetobutylicum # pI:6.16 MW:8823
Cacet:P30721|DNAK_CLOAB	CAC1282	615	65649	5	0.824	106	1593	RecName: Full=Chaperone protein dnaK; - Clostridium acetobutylicum # pI:4.80 MW:65649
Cacet:Q03928|HSP18_CLOAB	CAC3714	151	17745	5.5	0.821	36	1035	RecName: Full=18 kDa heat shock protein; - Clostridium acetobutylicum # pI:5.27 MW:17745
Cacet:Q97K92|Q97K92_CLOAB	CAC1027	392	44491	5.4	0.819	43	207	SubName: Full=Flavoprotein; - Clostridium acetobutylicum # pI:5.23 MW:44491
Cacet:Q97I65|EFTS_CLOAB	CAC1788	306	33592	5.4	0.817	38	194	RecName: Full=Elongation factor Ts; - Clostridium acetobutylicum # pI:5.29 MW:33592
Cacet:Q97M88|Q97M88_CLOAB	CAC0310	81	9250	7	0.815	13	69	SubName: Full=Regulators of stationary/sporulation gene expr - Clostridium acetobutylicum # pI:6.57 MW:9250
Cacet:Q97D34|Q97D34_CLOAB	CAC3647	81	9211	8.2	0.815	11	54	SubName: Full=Transition state regulatory protein AbrB; - Clostridium acetobutylicum # pI:8.38 MW:9211
Cacet:Q97EW6|Q97EW6_CLOAB	CAC2990	65	7311	5	0.815	10	115	SubName: Full=Cold shock protein; - Clostridium acetobutylicum # pI:4.92 MW:7311
Cacet:Q45829|BUK1_CLOAB	CAC3075	355	38942	6.4	0.803	40	247	RecName: Full=Butyrate kinase 1; - Clostridium acetobutylicum # pI:5.98 MW:38942
Cacet:Q97GY6|Q97GY6_CLOAB	CAC2229	1171	128682	6.2	0.791	196	1962	SubName: Full=Pyruvate:ferredoxin oxidoreductase; - Clostridium acetobutylicum # pI:5.88 MW:128682
Cacet:Q97EC3|Y3190_CLOAB	CAC3190	340	38810	5.6	0.788	32	235	RecName: Full=Putative ATP:guanido phosphotransferase CA_C31 - Clostridium acetobutylicum # pI:5.43 MW:38810
Cacet:Q97J91|PUR9_CLOAB	CAC1395	499	55238	6	0.786	49	285	RecName: Full=Bifunctional purine biosynthesis protein purH; - Clostridium acetobutylicum # pI:5.67 MW:55238
Cacet:Q97EH3|RS7_CLOAB	CAC3139	156	17747	9.7	0.782	20	82	RecName: Full=30S ribosomal protein S7; - Clostridium acetobutylicum # pI:9.68 MW:17747
Cacet:Q97EJ5|RS5_CLOAB	CAC3116	165	17436	9.6	0.776	17	127	RecName: Full=30S ribosomal protein S5; - Clostridium acetobutylicum # pI:9.57 MW:17436
Cacet:O08309|KPYK_CLOAB	CAC0518	473	50592	6	0.772	41	661	RecName: Full=Pyruvate kinase; - Clostridium acetobutylicum # pI:5.74 MW:50592
Cacet:Q97EJ3|RL6_CLOAB	CAC3118	179	19361	9.8	0.771	17	146	RecName: Full=50S ribosomal protein L6; - Clostridium acetobutylicum # pI:9.79 MW:19361
Cacet:P34159|Y3713_CLOAB	CAC3713	96	11003	4.4	0.771	7	19	RecName: Full=Uncharacterized protein CA_C3713; - Clostridium acetobutylicum # pI:4.35 MW:11003
Cacet:Q97H75|PPAC_CLOAB	CAC2138	310	34525	5.6	0.768	28	125	RecName: Full=Probable manganese-dependent inorganic pyropho - Clostridium acetobutylicum # pI:5.42 MW:34525
Cacet:P30719|CH10_CLOAB	CAC2704	95	10426	5.1	0.758	16	185	RecName: Full=10 kDa chaperonin; - Clostridium acetobutylicum # pI:5.06 MW:10426
Cacet:Q97G09|Q97G09_CLOAB	CAC2565	230	24696	5.6	0.748	19	178	SubName: Full=NifU-related domain containing protein; - Clostridium acetobutylicum # pI:5.49 MW:24697
Cacet:Q97EM3|Q97EM3_CLOAB	CAC3087	539	59821	5.2	0.74	40	473	SubName: Full=Phosphoenolpyruvate-protein kinase - Clostridium acetobutylicum # pI:5.08 MW:59821
Cacet:Q97EA3|Q97EA3_CLOAB	CAC3211	91	10347	9.4	0.736	8	112	SubName: Full=DNA binding protein HU; - Clostridium acetobutylicum # pI:9.43 MW:10347
Cacet:Q97E05|HTPG_CLOAB	CAC3315	624	72407	5.2	0.723	61	291	RecName: Full=Chaperone protein htpG; - Clostridium acetobutylicum # pI:5.09 MW:72408
Cacet:Q97EL2|RL13_CLOAB	CAC3098	144	16441	9.8	0.722	26	102	RecName: Full=50S ribosomal protein L13; - Clostridium acetobutylicum # pI:9.76 MW:16441
Cacet:Q97EJ2|RS8_CLOAB	CAC3119	132	14681	9.7	0.72	14	100	RecName: Full=30S ribosomal protein S8; - Clostridium acetobutylicum # pI:9.69 MW:14682
Cacet:Q97EH4|EFG_CLOAB	CAC3138	687	76403	5	0.712	61	392	RecName: Full=Elongation factor G; - Clostridium acetobutylicum # pI:4.96 MW:76403
Cacet:Q97I93|RL19_CLOAB	CAC1759	114	13037	10.4	0.711	12	46	RecName: Full=50S ribosomal protein L19; - Clostridium acetobutylicum # pI:10.44 MW:13037
Cacet:P52042|ACDS_CLOAB	CAC2711	379	41387	6.3	0.71	40	884	RecName: Full=Acyl-CoA dehydrogenase, short-chain specific; - Clostridium acetobutylicum # pI:5.98 MW:41387
Cacet:Q97HB8|EFP_CLOAB	CAC2094	186	21076	5	0.71	15	62	RecName: Full=Elongation factor P; - Clostridium acetobutylicum # pI:4.98 MW:21076
Cacet:Q97KP0|Q97KP0_CLOAB	CAC0877	391	45371	6.8	0.706	42	195	SubName: Full=Cyclopropane fatty acid synthase; - Clostridium acetobutylicum # pI:6.39 MW:45371
Cacet:Q97EC4|Q97EC4_CLOAB	CAC3189	813	91863	6.2	0.702	88	277	SubName: Full=ATPases with chaperone activity clpC, two ATP- - Clostridium acetobutylicum # pI:5.94 MW:91864
Cacet:Q97EG6|RL1_CLOAB	CAC3147	229	24460	9.4	0.699	26	91	RecName: Full=50S ribosomal protein L1; - Clostridium acetobutylicum # pI:9.43 MW:24461
Cacet:P23670|ADC_CLOAB	CAP0165	244	27537	6.2	0.697	21	154	RecName: Full=Acetoacetate decarboxylase; - Clostridium acetobutylicum # pI:5.81 MW:27537
Cacet:Q97FP8|G6PI_CLOAB	CAC2680	450	49791	5.5	0.696	32	190	RecName: Full=Glucose-6-phosphate isomerase; - Clostridium acetobutylicum # pI:5.37 MW:49791
Cacet:Q97EG7|RL10_CLOAB	CAC3146	168	18723	7.2	0.696	14	214	RecName: Full=50S ribosomal protein L10; - Clostridium acetobutylicum # pI:6.64 MW:18723
Cacet:Q97GN1|Q97GN1_CLOAB	CAC2335	303	34307	8.4	0.693	24	97	SubName: Full=UTP-glucose-1-phosphate uridylyltransferase; - Clostridium acetobutylicum # pI:8.47 MW:34307
Cacet:Q97EK3|RS13_CLOAB	CAC3107	123	14000	10.6	0.691	15	45	RecName: Full=30S ribosomal protein S13; - Clostridium acetobutylicum # pI:10.56 MW:14001
Cacet:Q97I46|RS15_CLOAB	CAC1807	87	10257	10	0.69	12	53	RecName: Full=30S ribosomal protein S15; - Clostridium acetobutylicum # pI:9.99 MW:10257
Cacet:Q97FT6|TIG_CLOAB	CAC2641	431	49539	4.7	0.673	53	274	RecName: Full=Trigger factor; - Clostridium acetobutylicum # pI:4.68 MW:49539
Cacet:Q97J07|Q97J07_CLOAB	CAC1479	341	37512	6.3	0.669	34	121	SubName: Full=Branched-chain-amino-acid transaminase - Clostridium acetobutylicum # pI:5.94 MW:37512
Cacet:Q97EI3|RL22_CLOAB	CAC3128	111	12372	10.1	0.658	12	77	RecName: Full=50S ribosomal protein L22; - Clostridium acetobutylicum # pI:10.10 MW:12372
Cacet:Q97L53|GPMI_CLOAB	CAC0712	510	56402	5.5	0.651	32	186	RecName: Full=2,3-bisphosphoglycerate-independent phosphogly - Clostridium acetobutylicum # pI:5.29 MW:56402
Cacet:Q97GS1|Y2295_CLOAB	CAC2295	246	27205	4.8	0.65	15	94	RecName: Full=UPF0082 protein CA_C2295; - Clostridium acetobutylicum # pI:4.74 MW:27206
Cacet:Q97EK5|RS4A_CLOAB	CAC3105	206	23744	9.8	0.65	24	159	RecName: Full=30S ribosomal protein S4 A; - Clostridium acetobutylicum # pI:9.78 MW:23745
Cacet:Q97KH5|Q97KH5_CLOAB	CAC0944	662	72707	5.4	0.647	33	138	SubName: Full=Transketolase; - Clostridium acetobutylicum # pI:5.21 MW:72707
Cacet:O05100|DEF1_CLOAB	CAC1722	150	16617	5.1	0.647	8	14	RecName: Full=Peptide deformylase 1; - Clostridium acetobutylicum # pI:4.98 MW:16617
Cacet:Q97E28|Q97E28_CLOAB	CAC3288	248	27440	6.2	0.637	18	71	SubName: Full=Iron-regulated ABC transporter ATPase subunit - Clostridium acetobutylicum # pI:5.83 MW:27440
Cacet:Q97F58|DDL_CLOAB	CAC2895	343	38206	5.3	0.636	23	85	RecName: Full=D-alanine--D-alanine ligase; - Clostridium acetobutylicum # pI:5.19 MW:38206
Cacet:Q97D82|Q97D82_CLOAB	CAC3598	181	20093	5.7	0.635	22	353	SubName: Full=Rubrerythrin; - Clostridium acetobutylicum # pI:5.50 MW:20093
Cacet:Q97D83|Q97D83_CLOAB	CAC3597	181	20107	5.7	0.635	22	353	SubName: Full=Rubrerythrin; - Clostridium acetobutylicum # pI:5.50 MW:20107
Cacet:Q97G10|Q97G10_CLOAB	CAC2564	333	35299	6.9	0.634	29	176	SubName: Full=Putative uncharacterized protein; - Clostridium acetobutylicum # pI:6.46 MW:35299
Cacet:Q97E91|SP5G_CLOAB	CAC3223	95	10808	5.3	0.632	8	47	RecName: Full=Putative septation protein spoVG; - Clostridium acetobutylicum # pI:5.25 MW:10808
Cacet:P58253|SP0A_CLOAB	CAC2071	281	31530	6.8	0.63	20	90	RecName: Full=Stage 0 sporulation protein A homolog; - Clostridium acetobutylicum # pI:6.37 MW:31530
Cacet:Q97K83|Q97K83_CLOAB	CAC1036	472	51212	6.6	0.625	36	103	RecName: Full=Pyruvate kinase; - Clostridium acetobutylicum # pI:6.18 MW:51213
Cacet:O69136|O69136_CLOAB	CAC2203	275	29521	6.1	0.625	26	411	SubName: Full=Flagellin; - Clostridium acetobutylicum # pI:5.78 MW:29521
Cacet:P52046|CRT_CLOAB	CAC2712	261	28190	5.4	0.625	20	75	RecName: Full=3-hydroxybutyryl-CoA dehydratase; - Clostridium acetobutylicum # pI:5.39 MW:28190
Cacet:O85707|O85707_CLOAB	CAP0078	392	41898	5.9	0.622	24	118	SubName: Full=Acetyl coenzyme A acetyltransferase - Clostridium acetobutylicum # pI:5.72 MW:41898
Cacet:Q97KE7|Q97KE7_CLOAB	CAC0972	334	36139	5.6	0.617	22	74	SubName: Full=Isocitrate dehydrogenase; - Clostridium acetobutylicum # pI:5.47 MW:36139
Cacet:Q97K33|Q97K33_CLOAB	CAC1088	324	34809	5.2	0.617	19	55	SubName: Full=GlpX-like protein - Clostridium acetobutylicum # pI:5.08 MW:34810
Cacet:Q97EH9|RL4_CLOAB	CAC3132	206	22866	9.8	0.617	28	175	RecName: Full=50S ribosomal protein L4; - Clostridium acetobutylicum # pI:9.78 MW:22866
Cacet:P30726|GRPE_CLOAB	CAC1281	200	22662	4.6	0.615	18	66	RecName: Full=Protein grpE; - Clostridium acetobutylicum # pI:4.50 MW:22662
Cacet:Q97EJ4|RL18_CLOAB	CAC3117	117	12956	10.1	0.615	10	95	RecName: Full=50S ribosomal protein L18; - Clostridium acetobutylicum # pI:10.14 MW:12956
Cacet:Q97DA7|Q97DA7_CLOAB	CAC3573	411	43824	5.7	0.613	21	67	SubName: Full=3-oxoacyl-(Acyl-carrier-protein) synthase I; - Clostridium acetobutylicum # pI:5.49 MW:43824
Cacet:Q97EX8|GATA2_CLOAB	CAC2977	478	52481	5.4	0.611	22	76	RecName: Full=Glutamyl-tRNA(Gln) amidotransferase subunit A - Clostridium acetobutylicum # pI:5.24 MW:52482
Cacet:Q97GN3|Q97GN3_CLOAB	CAC2333	288	32063	6	0.611	13	46	RecName: Full=Glucose-1-phosphate thymidylyltransferase; - Clostridium acetobutylicum # pI:5.72 MW:32063
Cacet:Q97DX9|Q97DX9_CLOAB	CAC3341	208	22522	8.2	0.611	14	55	SubName: Full=Multimeric flavodoxin WrbA family protein; - Clostridium acetobutylicum # pI:8.47 MW:22522
Cacet:Q9ANR5|Q9ANR5_CLOAB	CAP0035	858	94439	8.3	0.607	64	326	SubName: Full=Aldehyde-alcohol dehydrogenase, ADHE1; - Clostridium acetobutylicum # pI:8.50 MW:94440
Cacet:Q97EI1|RL2_CLOAB	CAC3130	277	30137	10.4	0.599	19	158	RecName: Full=50S ribosomal protein L2; - Clostridium acetobutylicum # pI:10.41 MW:30137
Cacet:Q97EI4|RS3_CLOAB	CAC3127	222	24740	9.9	0.599	16	142	RecName: Full=30S ribosomal protein S3; - Clostridium acetobutylicum # pI:9.91 MW:24740
Cacet:Q97FL3|Q97FL3_CLOAB	CAC2723	465	51637	5	0.598	23	83	SubName: Full=Deacethylase/dipeptidase/desuccinylase family - Clostridium acetobutylicum # pI:4.89 MW:51637
Cacet:Q97F73|UPP_CLOAB	CAC2879	209	23010	6.9	0.598	11	45	RecName: Full=Uracil phosphoribosyltransferase; - Clostridium acetobutylicum # pI:6.44 MW:23010
Cacet:Q97EJ6|RL30_CLOAB	CAC3115	57	6428	10.1	0.596	5	10	RecName: Full=50S ribosomal protein L30; - Clostridium acetobutylicum # pI:10.07 MW:6428
Cacet:Q04944|ADHA_CLOAB	CAC3299	389	42982	6.1	0.591	22	101	RecName: Full=NADH-dependent butanol dehydrogenase A; - Clostridium acetobutylicum # pI:5.81 MW:42982
Cacet:Q97KM5|Q97KM5_CLOAB	CAC0892	337	37214	6.6	0.591	26	150	SubName: Full=DAHP synthase related protein; - Clostridium acetobutylicum # pI:6.15 MW:37214
Cacet:Q97FR9|Q97FR9_CLOAB	CAC2658	696	76742	5.8	0.589	34	219	SubName: Full=Glutamine synthetase type III; - Clostridium acetobutylicum # pI:5.56 MW:76742
Cacet:P52041|HBD_CLOAB	CAC2708	282	30583	6.1	0.589	27	278	RecName: Full=3-hydroxybutyryl-CoA dehydrogenase; - Clostridium acetobutylicum # pI:5.78 MW:30583
Cacet:Q97F13|LUXS_CLOAB	CAC2942	158	17904	5.5	0.589	9	31	RecName: Full=S-ribosylhomocysteine lyase; - Clostridium acetobutylicum # pI:5.35 MW:17904
Cacet:Q97EK4|RS11_CLOAB	CAC3106	131	14078	10.7	0.588	12	44	RecName: Full=30S ribosomal protein S11; - Clostridium acetobutylicum # pI:10.68 MW:14078
Cacet:Q04945|ADHB_CLOAB	CAC3298	390	43287	6.1	0.582	21	108	RecName: Full=NADH-dependent butanol dehydrogenase B; - Clostridium acetobutylicum # pI:5.75 MW:43287
Cacet:Q97GL1|Q97GL1_CLOAB	CAC2355	207	24263	6.6	0.58	13	18	SubName: Full=Putative uncharacterized protein; - Clostridium acetobutylicum # pI:6.19 MW:24263
Cacet:Q97FM8|Q97FM8_CLOAB	CAC2701	485	52188	7.4	0.579	40	227	RecName: Full=Inosine-5'-monophosphate dehydrogenase; - Clostridium acetobutylicum # pI:7.05 MW:52189
Cacet:P52039|ETFA_CLOAB	CAC2709	336	35964	5.8	0.577	30	250	RecName: Full=Electron transfer flavoprotein subunit alpha; - Clostridium acetobutylicum # pI:5.56 MW:35965
Cacet:Q97IE9|Q97IE9_CLOAB	CAC1693	373	39389	5	0.574	21	40	RecName: Full=Cell division protein ftsZ; - Clostridium acetobutylicum # pI:4.87 MW:39389
Cacet:Q97MV0|ILVC_CLOAB	CAC0091	337	37663	5.3	0.573	19	91	RecName: Full=Ketol-acid reductoisomerase; - Clostridium acetobutylicum # pI:5.20 MW:37663
Cacet:Q97I34|Q97I34_CLOAB	CAC1820	86	9029	8.4	0.57	6	386	SubName: Full=Phosphocarrier Protein - Clostridium acetobutylicum # pI:7.99 MW:9030
Cacet:Q97N17|SYS1_CLOAB	CAC0021	424	48446	6	0.568	28	81	RecName: Full=Seryl-tRNA synthetase 1; - Clostridium acetobutylicum # pI:5.75 MW:48446
Cacet:Q97LA2|Q97LA2_CLOAB	CAC0660	67	7415	5	0.567	2	5	SubName: Full=Putative uncharacterized protein; - Clostridium acetobutylicum # pI:4.87 MW:7415
Cacet:Q97FR4|Q97FR4_CLOAB	CAC2663	255	28338	7	0.565	11	104	SubName: Full=Protein containing cell-wall hydrolase domain; - Clostridium acetobutylicum # pI:6.51 MW:28338
Cacet:Q97EL3|RS9_CLOAB	CAC3097	130	14483	10.9	0.562	10	32	RecName: Full=30S ribosomal protein S9; - Clostridium acetobutylicum # pI:10.91 MW:14483
Cacet:Q97JD0|Q97JD0_CLOAB	CAC1356	472	53580	6	0.561	46	359	SubName: Full=Thiamine biosynthesis enzyme ThiH; - Clostridium acetobutylicum # pI:5.67 MW:53580
Cacet:Q97J93|PUR5_CLOAB	CAC1393	332	35432	5.4	0.554	19	86	RecName: Full=Phosphoribosylformylglycinamidine cyclo-ligase - Clostridium acetobutylicum # pI:5.21 MW:35432
Cacet:Q97N05|Q97N05_CLOAB	CAC0034	101	11310	6.9	0.554	9	35	SubName: Full=Putative uncharacterized protein; - Clostridium acetobutylicum # pI:6.37 MW:11310
Cacet:Q97ID1|Y1717_CLOAB	CAC1717	92	10098	5.5	0.554	4	31	RecName: Full=UPF0296 protein CA_C1717; - Clostridium acetobutylicum # pI:5.31 MW:10099
Cacet:Q97KV9|Q97KV9_CLOAB	CAC0807	65	7101	4.9	0.554	3	48	SubName: Full=Cold shock protein; - Clostridium acetobutylicum # pI:4.83 MW:7101
Cacet:Q97JN1|Q97JN1_CLOAB	CAC1242	335	35694	5.7	0.552	21	57	SubName: Full=MreB; - Clostridium acetobutylicum # pI:5.55 MW:35694
Cacet:Q97EM7|Q97EM7_CLOAB	CAC3083	105	11568	4.8	0.552	4	6	SubName: Full=Thioredoxin; - Clostridium acetobutylicum # pI:4.69 MW:11568
Cacet:Q97EI2|RS19_CLOAB	CAC3129	93	10466	10.1	0.548	8	35	RecName: Full=30S ribosomal protein S19; - Clostridium acetobutylicum # pI:10.06 MW:10466
Cacet:Q97GI6|DAPH_CLOAB	CAC2381	236	25119	5.4	0.547	14	31	RecName: Full=2,3,4,5-tetrahydropyridine-2,6-dicarboxylate N - Clostridium acetobutylicum # pI:5.22 MW:25119
Cacet:Q9Z688|ATPG_CLOAB	CAC2866	282	31137	9.2	0.546	17	40	RecName: Full=ATP synthase gamma chain; - Clostridium acetobutylicum # pI:9.19 MW:31137
Cacet:Q97EK6|RPOA_CLOAB	CAC3104	315	35416	5	0.54	22	86	RecName: Full=DNA-directed RNA polymerase subunit alpha; - Clostridium acetobutylicum # pI:4.96 MW:35416
Cacet:Q97HU6|Q97HU6_CLOAB	CAC1911	73	8717	8.5	0.534	2	2	SubName: Full=Putative uncharacterized protein; - Clostridium acetobutylicum # pI:8.64 MW:8717
Cacet:Q97CY3|Q97CY3_CLOAB	CAC3707	128	14230	4.1	0.531	2	7	SubName: Full=Uncharacterized protein, homolog of Bacillus f - Clostridium acetobutylicum # pI:4.02 MW:14230
Cacet:Q97IK4|Q97IK4_CLOAB	CAC1636	128	14172	4.2	0.531	2	7	SubName: Full=Uncharacterized protein, homolog of B. firmus - Clostridium acetobutylicum # pI:4.04 MW:14172
Cacet:Q97EW5|SYM_CLOAB	CAC2991	644	73618	5.8	0.53	34	77	RecName: Full=Methionyl-tRNA synthetase; - Clostridium acetobutylicum # pI:5.57 MW:73618
Cacet:Q97GM9|Q97GM9_CLOAB	CAC2337	575	64715	5.8	0.529	25	69	SubName: Full=Phosphomannomutase; - Clostridium acetobutylicum # pI:5.59 MW:64715
Cacet:P69000|AMPM_CLOAB	CAC3111	250	27301	5.3	0.528	10	35	RecName: Full=Methionine aminopeptidase; - Clostridium acetobutylicum # pI:5.14 MW:27301
Cacet:Q97EJ7|RL15_CLOAB	CAC3114	146	15496	10.3	0.527	9	188	RecName: Full=50S ribosomal protein L15; - Clostridium acetobutylicum # pI:10.31 MW:15496
Cacet:Q97EJ9|KAD_CLOAB	CAC3112	215	23945	6.2	0.526	11	31	RecName: Full=Adenylate kinase; - Clostridium acetobutylicum # pI:5.83 MW:23945
Cacet:Q97F85|METK_CLOAB	CAC2856	391	43039	5.5	0.524	26	106	RecName: Full=S-adenosylmethionine synthetase; - Clostridium acetobutylicum # pI:5.32 MW:43039
Cacet:Q97FM9|GUAA_CLOAB	CAC2700	510	57270	5.4	0.522	26	55	RecName: Full=GMP synthase [glutamine-hydrolyzing]; - Clostridium acetobutylicum # pI:5.29 MW:57270
Cacet:Q97EJ0|RL5_CLOAB	CAC3121	180	20662	9.5	0.522	13	101	RecName: Full=50S ribosomal protein L5; - Clostridium acetobutylicum # pI:9.50 MW:20662
Cacet:Q97KV0|Q97KV0_CLOAB	CAC0816	242	27135	6	0.521	9	14	SubName: Full=Lipase-esterase related protein; - Clostridium acetobutylicum # pI:5.68 MW:27136
Cacet:Q97EI9|RL24_CLOAB	CAC3122	106	11635	10	0.519	14	51	RecName: Full=50S ribosomal protein L24; - Clostridium acetobutylicum # pI:9.99 MW:11635
Cacet:Q97GV1|GLYA_CLOAB	CAC2264	411	45612	6.6	0.518	17	51	RecName: Full=Serine hydroxymethyltransferase; - Clostridium acetobutylicum # pI:6.16 MW:45612
Cacet:Q97EI8|RL14_CLOAB	CAC3123	122	13162	10.1	0.516	12	46	RecName: Full=50S ribosomal protein L14; - Clostridium acetobutylicum # pI:10.06 MW:13163
Cacet:Q97EH2|RS12_CLOAB	CAC3140	125	13637	11	0.512	7	21	RecName: Full=30S ribosomal protein S12; - Clostridium acetobutylicum # pI:10.96 MW:13637
Cacet:Q97E93|KPRS_CLOAB	CAC3221	319	34862	6.5	0.511	13	38	RecName: Full=Ribose-phosphate pyrophosphokinase; - Clostridium acetobutylicum # pI:6.13 MW:34863
Cacet:Q97DS8|Q97DS8_CLOAB	CAC3394	96	11319	7.3	0.51	5	58	SubName: Full=Uncharacterized conserved protein, YGIN family - Clostridium acetobutylicum # pI:6.74 MW:11320
Cacet:Q97EG4|Q97EG4_CLOAB	CAC3149	173	19603	6.2	0.509	7	18	RecName: Full=Transcription antitermination protein nusG; - Clostridium acetobutylicum # pI:6.00 MW:19603
Cacet:Q97GN4|Q97GN4_CLOAB	CAC2332	351	40553	5.8	0.507	18	55	RecName: Full=dTDP-glucose 4,6-dehydratase; - Clostridium acetobutylicum # pI:5.50 MW:40553
Cacet:Q97JM4|Q97JM4_CLOAB	CAC1249	263	28769	5.6	0.502	14	32	SubName: Full=Septum site-determining protein MinD, ATPase; - Clostridium acetobutylicum # pI:5.45 MW:28770
Cacet:Q97K90|Q97K90_CLOAB	CAC1029	78	8638	9.7	0.5	5	9	SubName: Full=FeoA-like protein, involved in iron transport; - Clostridium acetobutylicum # pI:9.75 MW:8638
Cacet:Q97E68|Q97E68_CLOAB	CAC3248	127	14745	8.9	0.496	5	14	SubName: Full=Putative uncharacterized protein; - Clostridium acetobutylicum # pI:8.90 MW:14745
Cacet:Q97GY0|Q97GY0_CLOAB	CAC2235	309	32939	5.6	0.495	13	122	RecName: Full=Cysteine synthase; - Clostridium acetobutylicum # pI:5.54 MW:32939
Cacet:Q97JL7|RL21_CLOAB	CAC1257	103	11508	9.7	0.495	5	72	RecName: Full=50S ribosomal protein L21; - Clostridium acetobutylicum # pI:9.72 MW:11509
Cacet:Q97EB1|Q97EB1_CLOAB	CAC3203	178	20103	5.2	0.494	5	11	SubName: Full=Hypoxanthine-guanine phosphoribosyltransferase - Clostridium acetobutylicum # pI:5.12 MW:20104
Cacet:Q97J96|Q97J96_CLOAB	CAC1390	159	17149	6.5	0.491	11	61	SubName: Full=Phosphoribosylcarboxyaminoimidazole - Clostridium acetobutylicum # pI:6.14 MW:17149
Cacet:Q97D48|Q97D48_CLOAB	CAC3632	565	62999	6.4	0.49	36	179	SubName: Full=Oligopeptide ABC transporter, periplasmic subs - Clostridium acetobutylicum # pI:6.04 MW:62999
Cacet:Q97MG5|Q97MG5_CLOAB	CAC0233	147	16686	5.6	0.49	5	12	SubName: Full=PTS system, IIA component; - Clostridium acetobutylicum # pI:5.50 MW:16686
Cacet:Q97J61|DUT_CLOAB	CAC1425	145	15622	6.8	0.49	6	13	RecName: Full=Deoxyuridine 5'-triphosphate nucleotidohydrola - Clostridium acetobutylicum # pI:6.32 MW:15622
Cacet:Q97EH7|RS10_CLOAB	CAC3134	102	11481	9.6	0.49	11	44	RecName: Full=30S ribosomal protein S10; - Clostridium acetobutylicum # pI:9.64 MW:11482
Cacet:Q97KC9|SYE_CLOAB	CAC0990	485	55471	5.6	0.489	27	58	RecName: Full=Glutamyl-tRNA synthetase; - Clostridium acetobutylicum # pI:5.41 MW:55472
Cacet:Q97EG5|RL11_CLOAB	CAC3148	141	14689	9.7	0.482	11	82	RecName: Full=50S ribosomal protein L11; - Clostridium acetobutylicum # pI:9.75 MW:14689
Cacet:P71103|PTA_CLOAB	CAC1742	333	36140	5.2	0.48	15	44	RecName: Full=Phosphate acetyltransferase; - Clostridium acetobutylicum # pI:5.06 MW:36140
Cacet:Q97EH8|RL3_CLOAB	CAC3133	209	22556	10	0.474	23	104	RecName: Full=50S ribosomal protein L3; - Clostridium acetobutylicum # pI:10.00 MW:22556
Cacet:Q97EA8|Q97EA8_CLOAB	CAC3206	135	15319	9.2	0.474	7	13	SubName: Full=Ribosomal protein S1 domain family protein; - Clostridium acetobutylicum # pI:9.20 MW:15320
Cacet:Q97I33|Q97I33_CLOAB	CAC1821	476	54497	7.3	0.471	22	89	SubName: Full=Adenylosuccinate lyase; - Clostridium acetobutylicum # pI:6.82 MW:54497
Cacet:Q97IG2|Y1679_CLOAB	CAC1679	86	9868	4.8	0.465	4	4	RecName: Full=UPF0297 protein CA_C1679; - Clostridium acetobutylicum # pI:4.78 MW:9868
Cacet:Q97MR5|Y126_CLOAB	CAC0126	112	11986	4.9	0.464	6	25	RecName: Full=UPF0133 protein CA_C0126; - Clostridium acetobutylicum # pI:4.91 MW:11986
Cacet:Q97GK5|IF3_CLOAB	CAC2361	175	19857	9.6	0.463	10	16	RecName: Full=Translation initiation factor IF-3; - Clostridium acetobutylicum # pI:9.59 MW:19857
Cacet:Q59262|Q59262_CLOAB	CAC0028	582	64308	7.4	0.462	26	78	SubName: Full=Hydrogenase I; - Clostridium acetobutylicum # pI:7.41 MW:64308
Cacet:Q97GQ1|Q97GQ1_CLOAB	CAC2315	280	31531	6	0.461	12	25	SubName: Full=DTDP-4-dehydrorhamnose reductase, rfbD ortholo - Clostridium acetobutylicum # pI:5.71 MW:31531
Cacet:Q97E26|Q97E26_CLOAB	CAC3290	366	41041	5.8	0.459	13	44	SubName: Full=Iron-regulated ABC-type transporter membrane c - Clostridium acetobutylicum # pI:5.54 MW:41041
Cacet:Q97MP5|Q97MP5_CLOAB	CAC0147	318	35483	6.3	0.459	15	51	SubName: Full=ABC transporter, ATP-binding protein; - Clostridium acetobutylicum # pI:5.99 MW:35483
Cacet:Q97DA8|Q97DA8_CLOAB	CAC3572	159	17856	4.6	0.459	7	24	SubName: Full=Biotin carboxyl carrier protein of acetyl-CoA - Clostridium acetobutylicum # pI:4.50 MW:17856
Cacet:Q97EE6|Q97EE6_CLOAB	CAC3167	118	12882	7.2	0.458	5	16	SubName: Full=Uncharacterized conserved protein; - Clostridium acetobutylicum # pI:6.64 MW:12882
Cacet:Q97MD0|Q97MD0_CLOAB	CAC0268	258	29059	5.8	0.457	7	16	SubName: Full=ABC transporter ATP-binding protein; - Clostridium acetobutylicum # pI:5.55 MW:29059
Cacet:Q97F64|RL31_CLOAB	CAC2888	70	7925	9	0.457	5	10	RecName: Full=50S ribosomal protein L31; - Clostridium acetobutylicum # pI:9.16 MW:7925
Cacet:Q97TP0|Q97TP0_CLOAB	CAP0058	206	22229	9	0.456	8	69	SubName: Full=Rare lipoprotein A RLPA releated protein; - Clostridium acetobutylicum # pI:9.08 MW:22229
Cacet:Q97JJ1|Q97JJ1_CLOAB	CAC1289	149	16585	8.5	0.456	7	22	SubName: Full=Uncharacterized conserved protein, YqeY B.subt - Clostridium acetobutylicum # pI:8.55 MW:16585
Cacet:Q97KM1|Q97KM1_CLOAB	CAC0896	356	38969	8	0.455	13	22	RecName: Full=Chorismate synthase; - Clostridium acetobutylicum # pI:8.07 MW:38969
Cacet:Q97MI9|Q97MI9_CLOAB	CAC0207	224	24512	9.3	0.451	10	25	SubName: Full=Putative uncharacterized protein; - Clostridium acetobutylicum # pI:9.34 MW:24512
Cacet:Q97FF7|Q97FF7_CLOAB	CAC2783	427	46315	6.3	0.45	16	43	SubName: Full=O-acetylhomoserine sulfhydrylase; - Clostridium acetobutylicum # pI:5.91 MW:46315
Cacet:Q97TI8|Q97TI8_CLOAB	CAP0113	235	26581	5.1	0.447	7	12	SubName: Full=Solo B3/4 domain - Clostridium acetobutylicum # pI:4.97 MW:26581
Cacet:Q97LC5|SYY1_CLOAB	CAC0637	407	46435	6.6	0.442	13	44	RecName: Full=Tyrosyl-tRNA synthetase 1; - Clostridium acetobutylicum # pI:6.15 MW:46436
Cacet:Q97EI0|RL23_CLOAB	CAC3131	98	11140	9.5	0.439	13	44	RecName: Full=50S ribosomal protein L23; - Clostridium acetobutylicum # pI:9.55 MW:11140
Cacet:Q97EU6|Q97EU6_CLOAB	CAC3010	528	60199	8.1	0.438	19	28	SubName: Full=ATP-dependent RNA helicase - Clostridium acetobutylicum # pI:8.07 MW:60199
Cacet:Q97IT9|Q97IT9_CLOAB	CAC1551	167	19278	7.2	0.437	5	10	SubName: Full=Nitroreductase family protein; - Clostridium acetobutylicum # pI:6.64 MW:19278
Cacet:Q97MR9|Q97MR9_CLOAB	CAC0122	126	14085	4.8	0.437	4	6	SubName: Full=Chemotaxis respons regulator - Clostridium acetobutylicum # pI:4.75 MW:14085
Cacet:P71104|ACKA_CLOAB	CAC1743	401	44342	6.7	0.434	18	52	RecName: Full=Acetate kinase; - Clostridium acetobutylicum # pI:6.23 MW:44343
Cacet:P45360|Y2874_CLOAB	CAC2874	385	43494	6.8	0.434	11	28	RecName: Full=Putative UDP-N-acetylglucosamine 2-epimerase; - Clostridium acetobutylicum # pI:6.29 MW:43494
Cacet:Q97KE8|Q97KE8_CLOAB	CAC0971	642	69634	6.2	0.433	25	67	SubName: Full=Aconitase A; - Clostridium acetobutylicum # pI:5.83 MW:69634
Cacet:Q97FS3|PYRB_CLOAB	CAC2654	307	35097	7.5	0.433	9	19	RecName: Full=Aspartate carbamoyltransferase; - Clostridium acetobutylicum # pI:7.02 MW:35097
Cacet:Q97DA9|FABZ_CLOAB	CAC3571	141	15438	9.3	0.433	10	17	RecName: Full=(3R)-hydroxymyristoyl-[acyl-carrier-protein] d - Clostridium acetobutylicum # pI:9.30 MW:15439
Cacet:Q97LG8|RISB_CLOAB	CAC0593	155	16486	6.5	0.432	7	28	RecName: Full=6,7-dimethyl-8-ribityllumazine synthase; - Clostridium acetobutylicum # pI:6.14 MW:16486
Cacet:P58251|GATC1_CLOAB	CAC2671	95	11037	4.3	0.432	4	8	RecName: Full=Glutamyl-tRNA(Gln) amidotransferase subunit C - Clostridium acetobutylicum # pI:4.26 MW:11037
Cacet:Q97KD3|Q97KD3_CLOAB	CAC0986	272	29999	9.1	0.426	11	21	SubName: Full=Lipoprotein, attached to the cytoplasmic membr - Clostridium acetobutylicum # pI:9.11 MW:29999
Cacet:Q97H96|Q97H96_CLOAB	CAC2117	230	25243	5.2	0.426	6	9	SubName: Full=Nucleoside phosphorylase; - Clostridium acetobutylicum # pI:5.04 MW:25243
Cacet:Q9AL95|Q9AL95_CLOAB	CAC2448	379	41286	6.6	0.425	14	29	SubName: Full=NAD(FAD)-dependent dehydrogenase, NirB-family - Clostridium acetobutylicum # pI:6.27 MW:41286
Cacet:Q97EB3|FTHS_CLOAB	CAC3201	556	60507	6.9	0.423	21	88	RecName: Full=Formate--tetrahydrofolate ligase; - Clostridium acetobutylicum # pI:6.50 MW:60508
Cacet:Q97LH4|Q97LH4_CLOAB	CAC0587	142	15296	4.3	0.423	3	10	SubName: Full=Flavodoxin; - Clostridium acetobutylicum # pI:4.18 MW:15296
Cacet:Q97KM3|AROB_CLOAB	CAC0894	356	40551	7.4	0.421	13	21	RecName: Full=3-dehydroquinate synthase; - Clostridium acetobutylicum # pI:7.02 MW:40551
Cacet:Q97DC1|Q97DC1_CLOAB	CAC3558	439	48116	8	0.419	10	35	SubName: Full=Probable S-layer protein; - Clostridium acetobutylicum # pI:8.26 MW:48116
Cacet:Q97KP4|XPT_CLOAB	CAC0873	189	21302	6.6	0.418	5	47	RecName: Full=Xanthine phosphoribosyltransferase; - Clostridium acetobutylicum # pI:6.18 MW:21302
Cacet:Q97HJ4|ACPH_CLOAB	CAC2017	103	12000	4.4	0.417	5	5	RecName: Full=Acyl carrier protein homolog; - Clostridium acetobutylicum # pI:4.25 MW:12000
Cacet:Q97F38|PANC_CLOAB	CAC2915	281	31543	6.6	0.416	8	15	RecName: Full=Pantothenate synthetase; - Clostridium acetobutylicum # pI:6.15 MW:31544
Cacet:Q97CX9|RL9_CLOAB	CAC3717	147	16532	9.6	0.415	6	10	RecName: Full=50S ribosomal protein L9; - Clostridium acetobutylicum # pI:9.62 MW:16532
Cacet:Q97ED5|SYP_CLOAB	CAC3178	570	64138	5.5	0.414	19	55	RecName: Full=Prolyl-tRNA synthetase; - Clostridium acetobutylicum # pI:5.37 MW:64138
Cacet:Q97GK9|SYFA_CLOAB	CAC2357	339	38508	7.1	0.413	13	34	RecName: Full=Phenylalanyl-tRNA synthetase alpha chain; - Clostridium acetobutylicum # pI:6.69 MW:38509
Cacet:Q97II6|Q97II6_CLOAB	CAC1655	1255	139501	5.5	0.41	40	105	SubName: Full=Phosphoribosylformylglycinamidine - Clostridium acetobutylicum # pI:5.41 MW:139502
Cacet:Q97GC0|Q97GC0_CLOAB	CAC2449	400	45044	5.7	0.41	14	63	SubName: Full=Predicted flavoprotein; - Clostridium acetobutylicum # pI:5.43 MW:45044
Cacet:Q97H46|Q97H46_CLOAB	CAC2167	283	30939	4.9	0.41	6	10	SubName: Full=Flagellin family protein; - Clostridium acetobutylicum # pI:4.72 MW:30940
Cacet:Q97HQ1|Q97HQ1_CLOAB	CAC1958	274	31820	6.7	0.409	12	36	SubName: Full=Predicted aldo/keto reductase, YTBE/YVGN B.sub - Clostridium acetobutylicum # pI:6.27 MW:31820
Cacet:Q97E92|GLMU_CLOAB	CAC3222	456	49692	6.4	0.408	11	45	RecName: Full=Bifunctional protein glmU; - Clostridium acetobutylicum # pI:6.01 MW:49692
Cacet:Q97E63|PROB_CLOAB	CAC3253	267	28781	7.6	0.408	5	14	RecName: Full=Glutamate 5-kinase; - Clostridium acetobutylicum # pI:6.99 MW:28781
Cacet:Q97EG2|RL33_CLOAB	CAC3151	49	6012	9.6	0.408	3	3	RecName: Full=50S ribosomal protein L33; - Clostridium acetobutylicum # pI:9.70 MW:6012
Cacet:Q97I51|IF2_CLOAB	CAC1802	693	76337	5.3	0.407	30	89	RecName: Full=Translation initiation factor IF-2; - Clostridium acetobutylicum # pI:5.16 MW:76338
Cacet:Q97N24|Q97N24_CLOAB	CAC0014	356	39978	6.7	0.407	10	14	SubName: Full=Aminotransferase; - Clostridium acetobutylicum # pI:6.23 MW:39978
Cacet:Q97E27|Q97E27_CLOAB	CAC3289	466	51904	5.5	0.406	11	26	SubName: Full=Iron-regulated ABC-type transporter membrane c - Clostridium acetobutylicum # pI:5.32 MW:51904
Cacet:Q97E25|Q97E25_CLOAB	CAC3291	408	45154	6.6	0.402	15	42	SubName: Full=Selenocysteine lyase, NifS family; - Clostridium acetobutylicum # pI:6.17 MW:45154
Cacet:Q97GK4|SYT_CLOAB	CAC2362	637	73197	6	0.4	34	73	RecName: Full=Threonyl-tRNA synthetase; - Clostridium acetobutylicum # pI:5.68 MW:73198
Cacet:Q97H95|Q97H95_CLOAB	CAC2118	205	24071	4.7	0.4	7	18	SubName: Full=Cell division protein DivIVA; - Clostridium acetobutylicum # pI:4.57 MW:24071
Cacet:Q97LS8|PEPT_CLOAB	CAC0476	408	45871	5.2	0.397	15	64	RecName: Full=Peptidase T; - Clostridium acetobutylicum # pI:5.04 MW:45871
Cacet:Q97IQ7|Q97IQ7_CLOAB	CAC1583	187	21721	8.1	0.396	9	13	SubName: Full=Predicted P-loop ATPase; - Clostridium acetobutylicum # pI:8.21 MW:21721
Cacet:Q97FG2|Q97FG2_CLOAB	CAC2777	76	8519	5	0.395	2	5	SubName: Full=Glutaredoxin; - Clostridium acetobutylicum # pI:4.79 MW:8519
Cacet:P58276|CLPP_CLOAB	CAC2640	193	21423	5.2	0.394	14	46	RecName: Full=ATP-dependent Clp protease proteolytic subunit - Clostridium acetobutylicum # pI:5.03 MW:21424
Cacet:Q97EB8|SYG_CLOAB	CAC3195	462	53377	5.4	0.39	12	32	RecName: Full=Glycyl-tRNA synthetase; - Clostridium acetobutylicum # pI:5.30 MW:53377
Cacet:Q97D25|Q97D25_CLOAB	CAC3657	482	52486	6.1	0.388	12	36	SubName: Full=NADP-dependent glyceraldehyde-3-phosphate dehy - Clostridium acetobutylicum # pI:5.77 MW:52486
Cacet:Q97LG7|PDXS_CLOAB	CAC0594	291	31833	5.6	0.388	9	25	RecName: Full=Pyridoxal biosynthesis lyase pdxS; - Clostridium acetobutylicum # pI:5.50 MW:31833
Cacet:Q97F72|Q97F72_CLOAB	CAC2880	152	16655	7.4	0.388	7	42	SubName: Full=Ribose 5-phosphate isomerase, RpiB; - Clostridium acetobutylicum # pI:6.95 MW:16655
Cacet:Q97D87|PURA_CLOAB	CAC3593	428	46969	5.7	0.386	14	39	RecName: Full=Adenylosuccinate synthetase; - Clostridium acetobutylicum # pI:5.49 MW:46969
Cacet:Q97DD9|MURA2_CLOAB	CAC3539	418	44327	6	0.385	14	36	RecName: Full=UDP-N-acetylglucosamine 1-carboxyvinyltransfer - Clostridium acetobutylicum # pI:5.72 MW:44327
Cacet:Q97D52|Q97D52_CLOAB	CAC3628	322	35988	8.3	0.382	12	24	SubName: Full=Oligopeptide ABC transporter, ATPase component - Clostridium acetobutylicum # pI:8.49 MW:35988
Cacet:Q97JL1|Q97JL1_CLOAB	CAC1263	189	21435	5.8	0.381	9	23	SubName: Full=HD superfamily hydrolase, yqeK B.subtilis orth - Clostridium acetobutylicum # pI:5.55 MW:21436
Cacet:Q97EI7|RS17_CLOAB	CAC3124	84	9875	10.3	0.381	5	34	RecName: Full=30S ribosomal protein S17; - Clostridium acetobutylicum # pI:10.28 MW:9875
Cacet:Q97GL0|SYFB_CLOAB	CAC2356	792	88781	5.2	0.379	29	97	RecName: Full=Phenylalanyl-tRNA synthetase beta chain; - Clostridium acetobutylicum # pI:5.13 MW:88781
Cacet:Q97EX6|Q97EX6_CLOAB	CAC2979	430	49687	6.4	0.379	20	31	SubName: Full=Aspartyl-tRNA synthetase; - Clostridium acetobutylicum # pI:6.02 MW:49687
Cacet:Q97LJ3|Q97LJ3_CLOAB	CAC0567	209	24221	5.6	0.378	8	19	SubName: Full=Putative methyltransferase; - Clostridium acetobutylicum # pI:5.50 MW:24222
Cacet:Q97HC8|NUSB_CLOAB	CAC2084	135	15753	5.1	0.378	3	9	RecName: Full=N utilization substance protein B homolog; - Clostridium acetobutylicum # pI:5.10 MW:15753
Cacet:Q97IA5|ACP_CLOAB	CAC1747	77	8608	4	0.377	3	24	RecName: Full=Acyl carrier protein; - Clostridium acetobutylicum # pI:3.89 MW:8608
Cacet:Q97KD9|Q97KD9_CLOAB	CAC0980	743	84003	6.7	0.374	31	80	SubName: Full=Pyruvate-formate lyase; - Clostridium acetobutylicum # pI:6.24 MW:84003
Cacet:Q97IF7|Q97IF7_CLOAB	CAC1684	605	67733	5.2	0.374	27	118	SubName: Full=TYPA/BIPA type GTPase; - Clostridium acetobutylicum # pI:5.13 MW:67733
Cacet:Q97EB7|SYK_CLOAB	CAC3197	515	59604	5.6	0.373	23	49	RecName: Full=Lysyl-tRNA synthetase; - Clostridium acetobutylicum # pI:5.41 MW:59605
Cacet:Q97JP0|Q97JP0_CLOAB	CAC1233	300	33406	5.5	0.373	8	8	SubName: Full=Chemotaxis protein CheV ortholog - Clostridium acetobutylicum # pI:5.36 MW:33406
Cacet:Q97EB9|MURD_CLOAB	CAC3194	462	51942	7.9	0.372	18	30	RecName: Full=UDP-N-acetylmuramoylalanine--D-glutamate ligas - Clostridium acetobutylicum # pI:7.98 MW:51942
Cacet:P58258|REGA_CLOAB	CAC3037	334	37423	5.7	0.371	9	19	RecName: Full=HTH-type transcriptional regulator regA; - Clostridium acetobutylicum # pI:5.57 MW:37423
Cacet:Q97H93|SEPF_CLOAB	CAC2120	157	17667	4.8	0.369	2	2	RecName: Full=Cell division protein sepF; - Clostridium acetobutylicum # pI:4.66 MW:17667
Cacet:O08308|K6PF_CLOAB	CAC0517	319	34194	7.4	0.367	9	22	RecName: Full=6-phosphofructokinase; - Clostridium acetobutylicum # pI:6.92 MW:34194
Cacet:Q97EL6|Q97EL6_CLOAB	CAC3094	210	24686	4.9	0.367	9	20	SubName: Full=Uncharacterized consrved protein, associated w - Clostridium acetobutylicum # pI:4.82 MW:24686
Cacet:Q97IP4|Q97IP4_CLOAB	CAC1596	543	59474	6.1	0.366	16	37	SubName: Full=Malic enzyme; - Clostridium acetobutylicum # pI:5.78 MW:59474
Cacet:Q97IQ1|Q97IQ1_CLOAB	CAC1589	543	59488	6.1	0.366	16	37	SubName: Full=Malic enzyme; - Clostridium acetobutylicum # pI:5.78 MW:59488
Cacet:Q97E94|Q97E94_CLOAB	CAC3220	228	26092	5.2	0.364	5	13	SubName: Full=Response regulator - Clostridium acetobutylicum # pI:5.06 MW:26092
Cacet:Q97FQ7|GATA1_CLOAB	CAC2670	485	53209	5.6	0.363	14	53	RecName: Full=Glutamyl-tRNA(Gln) amidotransferase subunit A - Clostridium acetobutylicum # pI:5.46 MW:53209
Cacet:Q97JJ3|Q97JJ3_CLOAB	CAC1287	114	12588	6.4	0.36	3	15	SubName: Full=HIT family hydrolase; - Clostridium acetobutylicum # pI:5.93 MW:12588
Cacet:Q97F61|PYRG_CLOAB	CAC2892	535	60079	5.6	0.359	13	31	RecName: Full=CTP synthase; - Clostridium acetobutylicum # pI:5.42 MW:60080
Cacet:Q97FA8|Q97FA8_CLOAB	CAC2832	393	44033	5.5	0.359	10	21	SubName: Full=PLP-dependent aminotransferase; - Clostridium acetobutylicum # pI:5.37 MW:44034
Cacet:Q97KG0|CLPB_CLOAB	CAC0959	865	97936	6	0.358	26	53	RecName: Full=Chaperone protein clpB; - Clostridium acetobutylicum # pI:5.79 MW:97936
Cacet:Q97GD5|Q97GD5_CLOAB	CAC2433	433	45584	6.4	0.358	12	32	SubName: Full=HtrA-like serine protease - Clostridium acetobutylicum # pI:6.02 MW:45584
Cacet:Q97I97|RS16_CLOAB	CAC1755	81	9148	9.9	0.358	3	11	RecName: Full=30S ribosomal protein S16; - Clostridium acetobutylicum # pI:9.94 MW:9148
Cacet:Q97IG3|SYA_CLOAB	CAC1678	881	99662	5.9	0.352	33	70	RecName: Full=Alanyl-tRNA synthetase; - Clostridium acetobutylicum # pI:5.68 MW:99662
Cacet:Q9Z689|ATPA_CLOAB	CAC2867	505	55233	5.3	0.352	20	114	RecName: Full=ATP synthase subunit alpha; - Clostridium acetobutylicum # pI:5.21 MW:55233
Cacet:Q97TH2|Q97TH2_CLOAB	CAP0129	247	28026	6.5	0.352	10	27	SubName: Full=Glycogen-binding regulatory subunit of S/T pro - Clostridium acetobutylicum # pI:6.08 MW:28026
Cacet:Q97IU4|Q97IU4_CLOAB	CAC1546	433	46416	6.6	0.351	12	20	SubName: Full=Pyrimidine-nucleoside phosphorylase; - Clostridium acetobutylicum # pI:6.23 MW:46416
Cacet:Q97K67|Q97K67_CLOAB	CAC1052	322	35665	8.8	0.351	11	44	SubName: Full=Membrane protease subunit, stomatin/prohibitin - Clostridium acetobutylicum # pI:8.74 MW:35665
Cacet:Q97MD1|LDH1_CLOAB	CAC0267	313	34181	5.6	0.351	14	36	RecName: Full=L-lactate dehydrogenase 1; - Clostridium acetobutylicum # pI:5.39 MW:34181
Cacet:Q97EK7|RL17_CLOAB	CAC3103	114	13009	10.4	0.351	10	38	RecName: Full=50S ribosomal protein L17; - Clostridium acetobutylicum # pI:10.35 MW:13009
Cacet:P45558|PRMA_CLOAB	CAC1284	311	35028	4.9	0.347	9	17	RecName: Full=Ribosomal protein L11 methyltransferase; - Clostridium acetobutylicum # pI:4.81 MW:35028
Cacet:Q97D51|Q97D51_CLOAB	CAC3629	339	37292	7	0.345	8	17	SubName: Full=Oligopeptide ABC transporter, ATPase component - Clostridium acetobutylicum # pI:6.52 MW:37293
Cacet:Q97KU7|Q97KU7_CLOAB	CAC0819	371	42809	7.2	0.342	10	38	SubName: Full=Phosphoribosylpyrophosphate synthetase; - Clostridium acetobutylicum # pI:6.74 MW:42809
Cacet:Q97I63|RRF_CLOAB	CAC1790	185	20830	8.2	0.341	3	4	RecName: Full=Ribosome-recycling factor; - Clostridium acetobutylicum # pI:7.76 MW:20830
Cacet:Q9Z690|ATPD_CLOAB	CAC2868	179	20794	8.2	0.341	9	25	RecName: Full=ATP synthase subunit delta; - Clostridium acetobutylicum # pI:7.81 MW:20795
Cacet:Q97FT3|CARB_CLOAB	CAC2644	1065	118460	5.5	0.34	28	79	RecName: Full=Carbamoyl-phosphate synthase large chain; - Clostridium acetobutylicum # pI:5.37 MW:118461
Cacet:Q97FR7|Q97FR7_CLOAB	CAC2660	1144	127710	6.4	0.339	37	101	SubName: Full=Pyruvate carboxylase, PYKA; - Clostridium acetobutylicum # pI:6.03 MW:127710
Cacet:Q97N11|PYRE_CLOAB	CAC0027	224	25341	5.8	0.339	6	11	RecName: Full=Orotate phosphoribosyltransferase; - Clostridium acetobutylicum # pI:5.68 MW:25341
Cacet:Q97LC7|Q97LC7_CLOAB	CAC0635	56	6669	8.8	0.339	4	25	SubName: Full=Zinc finger domain; - Clostridium acetobutylicum # pI:9.04 MW:6669
Cacet:Q97EH0|RPOC_CLOAB	CAC3142	1182	131810	7.9	0.338	33	69	RecName: Full=DNA-directed RNA polymerase subunit beta'; - Clostridium acetobutylicum # pI:8.10 MW:131811
Cacet:Q97K89|Q97K89_CLOAB	CAC1030	77	8383	9.4	0.338	4	8	SubName: Full=FeoA-like protein, involved in iron transport; - Clostridium acetobutylicum # pI:9.43 MW:8383
Cacet:Q97JZ9|Q97JZ9_CLOAB	CAC1123	107	12645	8.2	0.336	2	2	SubName: Full=Putative uncharacterized protein; - Clostridium acetobutylicum # pI:7.79 MW:12645
Cacet:Q97FZ0|Q97FZ0_CLOAB	CAC2584	481	52940	5.3	0.331	10	62	SubName: Full=Protein containing ChW-repeats; - Clostridium acetobutylicum # pI:5.19 MW:52940
Cacet:Q97IU1|Q97IU1_CLOAB	CAC1549	181	20803	5.5	0.331	6	13	RecName: Full=Glutathione peroxidase; - Clostridium acetobutylicum # pI:5.38 MW:20803
Cacet:Q97DE1|Q97DE1_CLOAB	CAC3537	166	19372	6.6	0.331	4	10	SubName: Full=Fragment of SECA; - Clostridium acetobutylicum # pI:6.19 MW:19372
Cacet:Q97LF4|APEB_CLOAB	CAC0607	433	48393	5.7	0.33	12	20	RecName: Full=Probable M18 family aminopeptidase 2; - Clostridium acetobutylicum # pI:5.49 MW:48393
Cacet:Q97MQ4|Q97MQ4_CLOAB	CAC0138	312	34629	7	0.33	7	10	SubName: Full=ABC transporter, ATP-binding component; - Clostridium acetobutylicum # pI:6.50 MW:34629
Cacet:Q97I54|Q97I54_CLOAB	CAC1799	353	39795	5.2	0.329	11	35	SubName: Full=Transcription terminator NusA; - Clostridium acetobutylicum # pI:5.13 MW:39796
Cacet:Q97GG8|SYV_CLOAB	CAC2399	881	102021	5.8	0.328	21	44	RecName: Full=Valyl-tRNA synthetase; - Clostridium acetobutylicum # pI:5.60 MW:102021
Cacet:Q97EI6|RL29_CLOAB	CAC3125	67	7856	6.8	0.328	3	12	RecName: Full=50S ribosomal protein L29; - Clostridium acetobutylicum # pI:6.32 MW:7856
Cacet:Q97EX9|GATB2_CLOAB	CAC2976	478	54639	5.8	0.326	12	46	RecName: Full=Aspartyl/glutamyl-tRNA(Asn/Gln) amidotransfera - Clostridium acetobutylicum # pI:5.64 MW:54639
Cacet:Q97GN2|Q97GN2_CLOAB	CAC2334	301	33598	6.3	0.326	9	18	SubName: Full=UDP-glucose 4-epimerase; - Clostridium acetobutylicum # pI:5.87 MW:33599
Cacet:Q97L74|Q97L74_CLOAB	CAC0688	239	26794	9.1	0.326	6	9	SubName: Full=1-acyl-sn-glycerol-3-phosphate acyltransferase - Clostridium acetobutylicum # pI:9.21 MW:26795
Cacet:Q97LB6|SYL_CLOAB	CAC0646	812	92889	6.1	0.325	18	42	RecName: Full=Leucyl-tRNA synthetase; - Clostridium acetobutylicum # pI:5.81 MW:92889
Cacet:Q97TS2|Q97TS2_CLOAB	CAP0025	554	62561	7.5	0.325	17	44	SubName: Full=Pyruvate decarboxylase; - Clostridium acetobutylicum # pI:7.20 MW:62561
Cacet:Q97EE0|LEUC_CLOAB	CAC3173	422	45528	6.6	0.325	8	21	RecName: Full=3-isopropylmalate dehydratase large subunit; - Clostridium acetobutylicum # pI:6.19 MW:45528
Cacet:Q97IF9|Q97IF9_CLOAB	CAC1682	151	17380	5.9	0.325	4	4	SubName: Full=Ferric uptake regulation protein; - Clostridium acetobutylicum # pI:5.59 MW:17380
Cacet:Q97I52|Q97I52_CLOAB	CAC1801	102	11421	9	0.324	2	2	SubName: Full=Possibly nucleic acid binding protein similar - Clostridium acetobutylicum # pI:9.08 MW:11421
Cacet:Q97KV1|Q97KV1_CLOAB	CAC0815	499	55171	5.3	0.323	10	38	SubName: Full=Methyl-accepting chemotaxis protein; - Clostridium acetobutylicum # pI:5.21 MW:55171
Cacet:Q97EG9|RPOB_CLOAB	CAC3143	1241	139249	5	0.322	35	74	RecName: Full=DNA-directed RNA polymerase subunit beta; - Clostridium acetobutylicum # pI:4.93 MW:139250
Cacet:Q97F95|Q97F95_CLOAB	CAC2845	329	37702	5.1	0.322	6	8	SubName: Full=Protein chain release factor B; - Clostridium acetobutylicum # pI:5.02 MW:37702
Cacet:Q97HW5|Q97HW5_CLOAB	CAC1892	396	43610	5.2	0.321	10	32	SubName: Full=Putative uncharacterized protein; - Clostridium acetobutylicum # pI:5.07 MW:43610
Cacet:Q97MG9|Q97MG9_CLOAB	CAC0229	475	53038	8	0.32	11	19	SubName: Full=Predicted Zn-dependent proteases, TLDD ortholo - Clostridium acetobutylicum # pI:8.00 MW:53038
Cacet:Q97D94|CINA_CLOAB	CAC3586	411	45069	6.4	0.319	11	26	RecName: Full=Putative competence-damage inducible protein; - Clostridium acetobutylicum # pI:6.14 MW:45069
Cacet:Q97LS5|Y479_CLOAB	CAC0479	451	47345	5.7	0.317	9	22	RecName: Full=UPF0210 protein CA_C0479; - Clostridium acetobutylicum # pI:5.47 MW:47345
Cacet:Q97MC0|Q97MC0_CLOAB	CAC0278	437	48030	6.5	0.316	10	50	RecName: Full=Aspartokinase; - Clostridium acetobutylicum # pI:6.08 MW:48030
Cacet:Q97E97|PTH_CLOAB	CAC3217	187	20725	8.1	0.316	5	10	RecName: Full=Peptidyl-tRNA hydrolase; - Clostridium acetobutylicum # pI:7.79 MW:20725
Cacet:Q97ES0|SYI_CLOAB	CAC3038	1035	119411	5.7	0.313	32	80	RecName: Full=Isoleucyl-tRNA synthetase; - Clostridium acetobutylicum # pI:5.52 MW:119412
Cacet:Q97E69|Q97E69_CLOAB	CAC3247	243	28150	9.2	0.313	7	11	SubName: Full=Predicted transcriptional regulator, lacI/xre - Clostridium acetobutylicum # pI:9.23 MW:28150
Cacet:Q97KP1|Q97KP1_CLOAB	CAC0876	151	17267	6.1	0.311	2	2	SubName: Full=Transcriptional regulator, MarR/EmrR family; - Clostridium acetobutylicum # pI:5.68 MW:17267
Cacet:Q9Z686|ATPE_CLOAB	CAC2864	133	14865	5.4	0.308	2	20	RecName: Full=ATP synthase epsilon chain; - Clostridium acetobutylicum # pI:5.32 MW:14865
Cacet:Q97F49|Q97F49_CLOAB	CAC2904	78	8585	9.8	0.308	3	5	SubName: Full=Uncharacterized protein, VEG B.subtilis orthol - Clostridium acetobutylicum # pI:9.82 MW:8585
Cacet:Q97E56|SYN_CLOAB	CAC3260	463	53440	5.5	0.307	12	34	RecName: Full=Asparaginyl-tRNA synthetase; - Clostridium acetobutylicum # pI:5.34 MW:53440
Cacet:Q97KJ9|Q97KJ9_CLOAB	CAC0920	114	12854	5.6	0.307	2	2	SubName: Full=Putative uncharacterized protein; - Clostridium acetobutylicum # pI:5.52 MW:12854
Cacet:Q97L81|Q97L81_CLOAB	CAC0681	121	13471	5.4	0.306	3	3	SubName: Full=Nitrogen regulatory protein PII, gene nrgB; - Clostridium acetobutylicum # pI:5.31 MW:13471
Cacet:Q97EC2|Q97EC2_CLOAB	CAC3191	175	19641	7.2	0.303	9	30	SubName: Full=Uncharacterized conserved protein, containing - Clostridium acetobutylicum # pI:6.81 MW:19642
Cacet:Q97DU3|Q97DU3_CLOAB	CAC3378	306	34478	6.3	0.301	7	11	SubName: Full=Aldo/keto reductase family enzyme; - Clostridium acetobutylicum # pI:5.94 MW:34478
Cacet:Q97FF4|Q97FF4_CLOAB	CAC2786	100	11214	8.5	0.3	3	5	SubName: Full=Uncharacterized conserved protein, YQGV B.subt - Clostridium acetobutylicum # pI:8.60 MW:11214
Cacet:Q97LK2|Q97LK2_CLOAB	CAC0558	164	19666	5.2	0.299	7	32	SubName: Full=Putative uncharacterized protein; - Clostridium acetobutylicum # pI:5.12 MW:19667
Cacet:Q97JK9|Q97JK9_CLOAB	CAC1265	127	13821	5.6	0.299	2	6	SubName: Full=Translation initiation inhibitor, yabJ B.subti - Clostridium acetobutylicum # pI:5.55 MW:13821
Cacet:Q97F94|SECA_CLOAB	CAC2846	839	95759	5.4	0.298	21	54	RecName: Full=Protein translocase subunit secA; - Clostridium acetobutylicum # pI:5.25 MW:95759
Cacet:Q97IL1|Q97IL1_CLOAB	CAC1629	188	20400	5.1	0.298	5	9	SubName: Full=Putative intracellular protease/amidase, ThiJ - Clostridium acetobutylicum # pI:5.02 MW:20400
Cacet:Q97MD3|Q97MD3_CLOAB	CAC0265	121	14113	5.4	0.298	2	4	SubName: Full=Transcriptional regulator, GntR family; - Clostridium acetobutylicum # pI:5.34 MW:14113
Cacet:Q97L02|Q97L02_CLOAB	CAC0764	411	45213	6.6	0.297	11	29	SubName: Full=NADPH-dependent glutamate synthase beta chain; - Clostridium acetobutylicum # pI:6.25 MW:45213
Cacet:Q97DA6|Q97DA6_CLOAB	CAC3574	249	26247	8.5	0.297	7	26	SubName: Full=3-ketoacyl-acyl carrier protein reductase; - Clostridium acetobutylicum # pI:8.46 MW:26248
Cacet:Q97EB6|GREA_CLOAB	CAC3198	158	17712	4.8	0.297	6	13	RecName: Full=Transcription elongation factor greA; - Clostridium acetobutylicum # pI:4.70 MW:17712
Cacet:Q97EB2|Q97EB2_CLOAB	CAC3202	602	66211	5.6	0.296	20	61	SubName: Full=ATP-dependent Zn protease, FTSH; - Clostridium acetobutylicum # pI:5.40 MW:66212
Cacet:Q97IA6|PLSX_CLOAB	CAC1746	331	35415	8.5	0.296	6	10	RecName: Full=Fatty acid/phospholipid synthesis protein plsX - Clostridium acetobutylicum # pI:8.64 MW:35415
Cacet:Q97F68|RF1_CLOAB	CAC2884	359	40975	5.3	0.295	12	23	RecName: Full=Peptide chain release factor 1; - Clostridium acetobutylicum # pI:5.18 MW:40975
Cacet:Q97F83|Q97F83_CLOAB	CAC2858	340	36399	6.4	0.294	11	27	SubName: Full=Shape-determining protein envB - Clostridium acetobutylicum # pI:6.08 MW:36400
Cacet:Q97DA4|Q97DA4_CLOAB	CAC3576	310	32915	6	0.294	7	23	SubName: Full=Dioxygenase related to 2-nitropropane dioxygen - Clostridium acetobutylicum # pI:5.75 MW:32915
Cacet:Q97LX1|Q97LX1_CLOAB	CAC0433	441	47311	4.9	0.293	9	39	SubName: Full=Methyl-accepting chemotaxis protein; - Clostridium acetobutylicum # pI:4.78 MW:47311
Cacet:Q97D09|Q97D09_CLOAB	CAC3674	140	16349	6.3	0.293	3	3	SubName: Full=Two CBS domain containing protein; - Clostridium acetobutylicum # pI:5.91 MW:16349
Cacet:Q97E73|Q97E73_CLOAB	CAC3243	599	67247	5.2	0.292	11	54	SubName: Full=Membrane associated methyl-accepting chemotaxi - Clostridium acetobutylicum # pI:5.16 MW:67247
Cacet:Q97TN2|Q97TN2_CLOAB	CAP0066	325	35304	6.2	0.292	10	24	SubName: Full=Mannose-specific phosphotransferase system com - Clostridium acetobutylicum # pI:5.81 MW:35305
Cacet:Q97K72|Q97K72_CLOAB	CAC1047	987	110499	7.1	0.291	27	50	SubName: Full=Ribonucleotide reductase, vitamin B12-dependen - Clostridium acetobutylicum # pI:6.71 MW:110499
Cacet:Q97KN7|Q97KN7_CLOAB	CAC0880	272	30294	9.1	0.29	7	25	SubName: Full=Periplasmic amino acid binding protein; - Clostridium acetobutylicum # pI:9.13 MW:30295
Cacet:Q97MV2|Q97MV2_CLOAB	CAC0089	318	34682	7	0.289	7	20	SubName: Full=D-3 phosphoglycerate dehydrogenase; - Clostridium acetobutylicum # pI:6.56 MW:34682
Cacet:Q97ES5|Q97ES5_CLOAB	CAC3032	298	34160	4.9	0.289	9	15	SubName: Full=Galactose mutarotase related enzyme; - Clostridium acetobutylicum # pI:4.82 MW:34160
Cacet:Q97L25|Q97L25_CLOAB	CAC0741	274	29297	4.9	0.288	4	7	SubName: Full=Methyl-accepting chemotaxis protein; - Clostridium acetobutylicum # pI:4.80 MW:29297
Cacet:Q97KE0|Q97KE0_CLOAB	CAC0979	125	14045	4.9	0.288	4	4	SubName: Full=Uncharacterized protein containing two CBS dom - Clostridium acetobutylicum # pI:4.71 MW:14045
Cacet:Q97J57|Q97J57_CLOAB	CAC1429	327	36072	6.3	0.287	8	16	SubName: Full=UDP-glucose 4-epimerase; - Clostridium acetobutylicum # pI:5.89 MW:36072
Cacet:Q97D46|Q97D46_CLOAB	CAC3634	550	61190	8.6	0.285	11	34	SubName: Full=Oligopeptide ABC transporter, periplasmic subs - Clostridium acetobutylicum # pI:8.60 MW:61190
Cacet:Q97MT0|Q97MT0_CLOAB	CAC0111	477	52320	9.4	0.283	10	17	SubName: Full=Glutamine-binding periplasmic protein fused to - Clostridium acetobutylicum # pI:9.44 MW:52321
Cacet:Q97FT1|Q97FT1_CLOAB	CAC2646	184	20479	9.2	0.283	3	5	SubName: Full=Signal peptidase I; - Clostridium acetobutylicum # pI:9.20 MW:20479
Cacet:Q97IB5|Q97IB5_CLOAB	CAC1735	547	59800	5	0.282	16	27	SubName: Full=Predicted kinase related to hydroxyacetone kin - Clostridium acetobutylicum # pI:4.88 MW:59800
Cacet:Q97HB7|Q97HB7_CLOAB	CAC2095	356	39336	5.8	0.281	13	44	SubName: Full=Aminopeptidase P AMPP/PEPQ family enzyme, YQHT - Clostridium acetobutylicum # pI:5.58 MW:39337
Cacet:Q97IW7|Q97IW7_CLOAB	CAC1523	288	31703	7.4	0.281	6	11	SubName: Full=Fructokinase; - Clostridium acetobutylicum # pI:6.96 MW:31703
Cacet:Q97I38|CNPD_CLOAB	CAC1816	514	58489	6	0.28	16	39	RecName: Full=2',3'-cyclic-nucleotide 2'-phosphodiesterase; - Clostridium acetobutylicum # pI:5.76 MW:58489
Cacet:Q97KB7|Q97KB7_CLOAB	CAC1002	493	56208	5.9	0.28	9	23	RecName: Full=Nicotinate phosphoribosyltransferase; - Clostridium acetobutylicum # pI:5.63 MW:56208
Cacet:Q97LP5|Y509_CLOAB	CAC0509	244	27072	6.9	0.279	4	14	RecName: Full=Putative hydrolase CA_C0509; - Clostridium acetobutylicum # pI:6.45 MW:27072
Cacet:Q97M84|Q97M84_CLOAB	CAC0314	197	23163	4.9	0.279	3	4	SubName: Full=Uncharacterized protein homolog YKRK B. subtil - Clostridium acetobutylicum # pI:4.86 MW:23164
Cacet:Q97DA5|Q97DA5_CLOAB	CAC3575	308	33811	5.3	0.273	4	21	SubName: Full=Malonyl CoA-acyl carrier protein transacylase; - Clostridium acetobutylicum # pI:5.23 MW:33811
Cacet:Q97E06|Q97E06_CLOAB	CAC3314	198	22840	6	0.273	5	11	SubName: Full=Nitroreductase family protein; - Clostridium acetobutylicum # pI:5.70 MW:22840
Cacet:Q97GZ1|Q97GZ1_CLOAB	CAC2224	147	16537	5	0.272	2	2	SubName: Full=Chemotaxis protein CheW; - Clostridium acetobutylicum # pI:4.86 MW:16538
Cacet:P58243|HFQ_CLOAB	CAC1834	81	9209	9.3	0.272	2	7	RecName: Full=Protein hfq; - Clostridium acetobutylicum # pI:9.22 MW:9209
Cacet:Q97M85|Q97M85_CLOAB	CAC0313	218	24979	5.4	0.271	3	6	SubName: Full=Phage shock protein A; - Clostridium acetobutylicum # pI:5.34 MW:24979
Cacet:Q97DA0|Q97DA0_CLOAB	CAC3580	355	37995	8.3	0.27	7	8	SubName: Full=Dioxygenase related to 2-nitropropane dioxygen - Clostridium acetobutylicum # pI:8.53 MW:37995
Cacet:Q97LD6|SYW_CLOAB	CAC0626	335	37719	8.1	0.269	7	18	RecName: Full=Tryptophanyl-tRNA synthetase; - Clostridium acetobutylicum # pI:8.32 MW:37719
Cacet:Q97N21|SYS2_CLOAB	CAC0017	425	48653	6.4	0.268	7	16	RecName: Full=Seryl-tRNA synthetase 2; - Clostridium acetobutylicum # pI:5.98 MW:48653
Cacet:Q97M90|Q97M90_CLOAB	CAC0308	392	42950	8.9	0.268	4	14	SubName: Full=Cell wall-associated hydrolase; - Clostridium acetobutylicum # pI:8.92 MW:42950
Cacet:Q97F39|PANB_CLOAB	CAC2914	276	29959	6.4	0.268	5	29	RecName: Full=3-methyl-2-oxobutanoate hydroxymethyltransfera - Clostridium acetobutylicum # pI:6.00 MW:29959
Cacet:Q97GU6|SYD_CLOAB	CAC2269	595	68244	5.3	0.267	11	41	RecName: Full=Aspartyl-tRNA synthetase; - Clostridium acetobutylicum # pI:5.24 MW:68244
Cacet:Q97LJ2|Q97LJ2_CLOAB	CAC0568	359	40383	6.9	0.267	10	16	SubName: Full=Aspartate semialdehyde dehydrogenase - Clostridium acetobutylicum # pI:6.43 MW:40384
Cacet:Q97IF2|Q97IF2_CLOAB	CAC1690	352	39108	7.6	0.267	6	14	SubName: Full=PilT ATPase involved in pili biogenesis; - Clostridium acetobutylicum # pI:7.07 MW:39109
Cacet:Q97CX5|Q97CX5_CLOAB	CAC3721	278	31596	9.1	0.266	7	19	SubName: Full=Hypothetical secreted protein; - Clostridium acetobutylicum # pI:9.13 MW:31596
Cacet:Q97DX8|Q97DX8_CLOAB	CAC3342	292	31543	7.4	0.264	4	8	SubName: Full=Dehydrogenase related to 3-hydroxyisobutyrate - Clostridium acetobutylicum # pI:6.91 MW:31543
Cacet:O05098|ATPF_CLOAB	CAC2869	159	18245	5.4	0.264	7	20	RecName: Full=ATP synthase subunit b; - Clostridium acetobutylicum # pI:5.30 MW:18245
Cacet:Q97H00|Q97H00_CLOAB	CAC2215	413	44424	4.5	0.262	10	15	SubName: Full=Flagellar switch protein FliY, contains CheC-l - Clostridium acetobutylicum # pI:4.39 MW:44425
Cacet:Q97DA2|FABH_CLOAB	CAC3578	325	34928	5.8	0.262	5	10	RecName: Full=3-oxoacyl-[acyl-carrier-protein] synthase 3; - Clostridium acetobutylicum # pI:5.64 MW:34928
Cacet:Q97GB1|Q97GB1_CLOAB	CAC2458	284	31790	6.9	0.261	4	5	SubName: Full=2-oxoacid ferredoxin oxidoreductase, beta subu - Clostridium acetobutylicum # pI:6.40 MW:31791
Cacet:Q97GS2|Q97GS2_CLOAB	CAC2293	184	20124	9.3	0.261	6	24	SubName: Full=Hypothetical secreted protein; - Clostridium acetobutylicum # pI:9.33 MW:20124
Cacet:Q97GK7|RL20_CLOAB	CAC2359	119	13589	11.4	0.261	5	16	RecName: Full=50S ribosomal protein L20; - Clostridium acetobutylicum # pI:11.39 MW:13589
Cacet:Q97GZ6|Q97GZ6_CLOAB	CAC2219	200	21674	4.3	0.26	2	5	SubName: Full=Chemotaxis protein CheC; - Clostridium acetobutylicum # pI:4.18 MW:21674
Cacet:Q97EV6|Q97EV6_CLOAB	CAC3000	127	13927	4.7	0.26	2	7	SubName: Full=Putative uncharacterized protein; - Clostridium acetobutylicum # pI:4.66 MW:13927
Cacet:Q97MZ9|Q97MZ9_CLOAB	CAC0040	97	10654	6.5	0.258	2	2	SubName: Full=Uncharacterized small conserved protein, homol - Clostridium acetobutylicum # pI:6.07 MW:10654
Cacet:Q97I45|PNP_CLOAB	CAC1808	703	77989	5.4	0.256	16	31	RecName: Full=Polyribonucleotide nucleotidyltransferase; - Clostridium acetobutylicum # pI:5.28 MW:77990
Cacet:Q97FQ8|GATB1_CLOAB	CAC2669	476	53841	6	0.256	12	33	RecName: Full=Aspartyl/glutamyl-tRNA(Asn/Gln) amidotransfera - Clostridium acetobutylicum # pI:5.74 MW:53841
Cacet:Q97CX4|RS18_CLOAB	CAC3722	90	10507	10.5	0.256	2	2	RecName: Full=30S ribosomal protein S18; - Clostridium acetobutylicum # pI:10.51 MW:10507
Cacet:Q97I78|Q97I78_CLOAB	CAC1775	581	64676	6.1	0.255	10	32	SubName: Full=Predicted membrane protein; - Clostridium acetobutylicum # pI:5.77 MW:64676
Cacet:Q97MN2|Q97MN2_CLOAB	CAC0162	157	17817	6.6	0.255	2	2	SubName: Full=Transcriptional regulator MarR/EmrR family; - Clostridium acetobutylicum # pI:6.13 MW:17818
Cacet:Q97DV0|Q97DV0_CLOAB	CAC3371	664	73326	5.9	0.252	7	16	SubName: Full=2-enoate reductase - Clostridium acetobutylicum # pI:5.63 MW:73326
Cacet:Q97I58|DXR_CLOAB	CAC1795	385	42915	6.7	0.252	6	7	RecName: Full=1-deoxy-D-xylulose 5-phosphate reductoisomeras - Clostridium acetobutylicum # pI:6.28 MW:42915
Cacet:Q97EI5|RL16_CLOAB	CAC3126	147	16685	10.1	0.252	4	41	RecName: Full=50S ribosomal protein L16; - Clostridium acetobutylicum # pI:10.13 MW:16685
Cacet:Q97IS1|Q97IS1_CLOAB	CAC1569	143	16392	9.1	0.252	2	3	SubName: Full=Transcriptional regulators, MarR/EmrR family; - Clostridium acetobutylicum # pI:9.15 MW:16393
Cacet:Q97IP0|Q97IP0_CLOAB	CAC1600	673	73053	5.5	0.251	10	20	SubName: Full=Methyl-accepting chemotaxis-like protein - Clostridium acetobutylicum # pI:5.40 MW:73053
Cacet:Q97IL5|Q97IL5_CLOAB	CAC1625	219	25615	5.8	0.251	7	12	SubName: Full=Phosphoserine phosphatase family protein; - Clostridium acetobutylicum # pI:5.55 MW:25615
Cacet:Q97D54|GCH1_CLOAB	CAC3626	195	22108	7	0.251	3	5	RecName: Full=GTP cyclohydrolase 1; - Clostridium acetobutylicum # pI:6.54 MW:22108
Cacet:Q97D99|Q97D99_CLOAB	CAC3581	201	23349	5.4	0.249	3	4	SubName: Full=HAD superfamily hydrolase; - Clostridium acetobutylicum # pI:5.32 MW:23349
Cacet:Q97MG8|Q97MG8_CLOAB	CAC0230	432	48975	5.2	0.248	10	17	SubName: Full=Inactivated predicted Zn-dependent protease, P - Clostridium acetobutylicum # pI:5.12 MW:48976
Cacet:Q97IJ0|Q97IJ0_CLOAB	CAC1651	411	45783	8.6	0.248	6	8	SubName: Full=Predicted GTPase with uncharacterized domain, - Clostridium acetobutylicum # pI:8.67 MW:45784
Cacet:Q97GZ5|Q97GZ5_CLOAB	CAC2220	693	77632	4.9	0.247	12	34	SubName: Full=Chemotaxis histidine kinase, CheA - Clostridium acetobutylicum # pI:4.79 MW:77632
Cacet:Q97LJ0|Q97LJ0_CLOAB	CAC0570	665	70674	6.6	0.247	11	27	SubName: Full=PTS enzyme II, ABC component; - Clostridium acetobutylicum # pI:6.13 MW:70675
Cacet:Q97CW7|Q97CW7_CLOAB	CAC3729	283	32346	6.2	0.247	7	10	SubName: Full=Stage 0 sporulation J, ParB family of DNA-bind - Clostridium acetobutylicum # pI:6.00 MW:32346
Cacet:Q97LZ0|Q97LZ0_CLOAB	CAC0410	89	9889	5.3	0.247	3	4	SubName: Full=Uncharacterized small conserved protein, homol - Clostridium acetobutylicum # pI:5.29 MW:9889
Cacet:P94604|GYRB_CLOAB	CAC0006	637	71614	6.2	0.245	13	58	RecName: Full=DNA gyrase subunit B; - Clostridium acetobutylicum # pI:5.80 MW:71615
Cacet:Q97MB4|NPD_CLOAB	CAC0284	245	27193	5.9	0.245	6	10	RecName: Full=NAD-dependent deacetylase; - Clostridium acetobutylicum # pI:5.57 MW:27193
Cacet:Q97LS4|Q97LS4_CLOAB	CAC0480	702	79432	6.7	0.244	15	27	SubName: Full=Oxygen-sensitive ribonucleoside-triphosphate r - Clostridium acetobutylicum # pI:6.22 MW:79432
Cacet:Q97FI8|Q97FI8_CLOAB	CAC2749	180	20576	6.2	0.244	3	3	SubName: Full=Predicted phosphoesterase; - Clostridium acetobutylicum # pI:5.78 MW:20576
Cacet:Q97HI5|Q97HI5_CLOAB	CAC2026	180	20322	9.8	0.244	6	9	SubName: Full=Predicted flavodoxin; - Clostridium acetobutylicum # pI:9.78 MW:20322
Cacet:Q97FM3|REX_CLOAB	CAC2713	214	24167	7.2	0.243	3	5	RecName: Full=Redox-sensing transcriptional repressor rex; - Clostridium acetobutylicum # pI:6.74 MW:24167
Cacet:Q97GU2|DTD_CLOAB	CAC2273	149	16586	7.2	0.242	2	4	RecName: Full=D-tyrosyl-tRNA(Tyr) deacylase; - Clostridium acetobutylicum # pI:6.60 MW:16586
Cacet:Q97MK9|NAGB_CLOAB	CAC0187	241	26905	5.9	0.241	2	3	RecName: Full=Glucosamine-6-phosphate deaminase; - Clostridium acetobutylicum # pI:5.65 MW:26905
Cacet:Q97LX2|Q97LX2_CLOAB	CAC0432	337	36343	4.9	0.24	5	6	SubName: Full=Methyl-accepting chemotaxis protein; - Clostridium acetobutylicum # pI:4.80 MW:36343
Cacet:Q97EB4|COAX_CLOAB	CAC3200	262	29049	6.1	0.24	3	3	RecName: Full=Type III pantothenate kinase; - Clostridium acetobutylicum # pI:5.87 MW:29049
Cacet:Q97GI8|DAPB_CLOAB	CAC2379	250	27301	6	0.24	4	7	RecName: Full=Dihydrodipicolinate reductase; - Clostridium acetobutylicum # pI:5.65 MW:27301
Cacet:Q97L62|Q97L62_CLOAB	CAC0700	160	18424	5.9	0.238	2	6	SubName: Full=Predicted tRNA-methylase - Clostridium acetobutylicum # pI:5.61 MW:18424
Cacet:Q97KP8|Q97KP8_CLOAB	CAC0869	308	33744	5.9	0.237	8	16	SubName: Full=Thioredoxine reductase; - Clostridium acetobutylicum # pI:5.67 MW:33744
Cacet:Q97MS9|Q97MS9_CLOAB	CAC0112	245	27297	5.4	0.237	5	9	SubName: Full=Glutamine ABC transporter - Clostridium acetobutylicum # pI:5.28 MW:27297
Cacet:Q97F93|Q97F93_CLOAB	CAC2847	174	20293	5.7	0.236	4	17	SubName: Full=Ribosome-associated protein Y - Clostridium acetobutylicum # pI:5.59 MW:20293
Cacet:Q97MV3|MSRA_CLOAB	CAC0088	162	18844	4.9	0.235	2	3	RecName: Full=Peptide methionine sulfoxide reductase msrA; - Clostridium acetobutylicum # pI:4.81 MW:18844
Cacet:Q97KD5|METN_CLOAB	CAC0984	320	35490	7.4	0.234	7	7	RecName: Full=Methionine import ATP-binding protein metN; - Clostridium acetobutylicum # pI:6.97 MW:35491
Cacet:Q97IV0|Q97IV0_CLOAB	CAC1540	328	37233	5.2	0.232	4	9	SubName: Full=Uncharacterized ATP-grasp enzyme; - Clostridium acetobutylicum # pI:5.12 MW:37234
Cacet:Q97GN5|Q97GN5_CLOAB	CAC2331	185	21346	5.2	0.232	3	5	SubName: Full=DTDP-4-dehydrorhamnose 3,5-epimerase; - Clostridium acetobutylicum # pI:5.12 MW:21346
Cacet:Q97KE2|Q97KE2_CLOAB	CAC0977	155	17566	5.4	0.232	3	22	SubName: Full=Transcriptional regulator, Lrp family; - Clostridium acetobutylicum # pI:5.16 MW:17567
Cacet:Q97L83|Q97L83_CLOAB	CAC0679	295	32957	5.6	0.231	3	4	SubName: Full=Unsharacterized protein, BmrU family; - Clostridium acetobutylicum # pI:5.37 MW:32958
Cacet:Q97KB8|Q97KB8_CLOAB	CAC1001	395	44500	5.8	0.23	8	10	SubName: Full=Aspartate aminotransferase; - Clostridium acetobutylicum # pI:5.51 MW:44500
Cacet:Q97KA4|Q97KA4_CLOAB	CAC1015	318	36810	9.2	0.23	6	6	SubName: Full=Pseudouridylate synthase; - Clostridium acetobutylicum # pI:9.23 MW:36810
Cacet:Q97HC9|FOLD_CLOAB	CAC2083	278	30346	6.8	0.23	3	6	RecName: Full=Bifunctional protein folD; - Clostridium acetobutylicum # pI:6.35 MW:30347
Cacet:Q97DZ5|Q97DZ5_CLOAB	CAC3325	269	29223	9.5	0.23	6	6	SubName: Full=Periplasmic amino acid binding protein; - Clostridium acetobutylicum # pI:9.52 MW:29223
Cacet:Q97E64|Q97E64_CLOAB	CAC3252	270	28830	7.9	0.23	5	7	SubName: Full=Pyrroline-5-carboxylate reductase; - Clostridium acetobutylicum # pI:8.10 MW:28830
Cacet:Q97LA4|Q97LA4_CLOAB	CAC0658	518	59608	7.8	0.228	13	26	SubName: Full=Fe-S oxidoreductase; - Clostridium acetobutylicum # pI:7.96 MW:59609
Cacet:Q97I09|ISPH_CLOAB	CAC1847	642	71989	5.9	0.227	18	49	RecName: Full=4-hydroxy-3-methylbut-2-enyl diphosphate reduc - Clostridium acetobutylicum # pI:5.73 MW:71989
Cacet:Q97J94|Q97J94_CLOAB	CAC1392	475	51609	6	0.227	9	31	SubName: Full=Glutamine phosphoribosylpyrophosphate amidotra - Clostridium acetobutylicum # pI:5.77 MW:51610
Cacet:P30725|DNAJ_CLOAB	CAC1283	374	40401	9	0.227	7	24	RecName: Full=Chaperone protein dnaJ; - Clostridium acetobutylicum # pI:9.10 MW:40402
Cacet:Q97JV2|Q97JV2_CLOAB	CAC1171	182	20991	5.6	0.225	3	3	SubName: Full=Putative uncharacterized protein; - Clostridium acetobutylicum # pI:5.53 MW:20991
Cacet:Q97EE8|Q97EE8_CLOAB	CAC3165	160	18510	9.5	0.225	2	3	SubName: Full=Putative uncharacterized protein; - Clostridium acetobutylicum # pI:9.50 MW:18510
Cacet:Q97FU2|Q97FU2_CLOAB	CAC2634	138	15672	7.5	0.225	2	2	SubName: Full=Ferric uptake regulator - Clostridium acetobutylicum # pI:6.99 MW:15672
Cacet:Q97DB0|Q97DB0_CLOAB	CAC3570	447	49483	5.8	0.224	10	24	SubName: Full=Biotin carboxylase; - Clostridium acetobutylicum # pI:5.61 MW:49483
Cacet:Q97GC7|Q97GC7_CLOAB	CAC2441	471	52686	9.1	0.223	5	7	SubName: Full=Ferrichrome-binding periplasmic protein; - Clostridium acetobutylicum # pI:9.10 MW:52687
Cacet:Q97E66|MURI_CLOAB	CAC3250	256	28703	8.4	0.223	4	4	RecName: Full=Glutamate racemase; - Clostridium acetobutylicum # pI:8.51 MW:28703
Cacet:Q97E99|PRSA_CLOAB	CAC3215	333	37622	9.1	0.222	5	7	RecName: Full=Foldase protein prsA; - Clostridium acetobutylicum # pI:9.08 MW:37622
Cacet:Q97MQ1|Q97MQ1_CLOAB	CAC0141	279	29740	5	0.222	4	4	SubName: Full=Membrane permease, predicted cation efflux pum - Clostridium acetobutylicum # pI:4.75 MW:29740
Cacet:Q97GD8|Q97GD8_CLOAB	CAC2430	154	17334	4.8	0.221	3	9	RecName: Full=Transcription elongation factor; - Clostridium acetobutylicum # pI:4.74 MW:17334
Cacet:Q97KA5|Q97KA5_CLOAB	CAC1014	396	43573	5.4	0.22	8	13	SubName: Full=IAA-like amino acid hydrolase; - Clostridium acetobutylicum # pI:5.31 MW:43573
Cacet:Q97E14|TPX_CLOAB	CAC3306	164	18077	5.4	0.22	2	2	RecName: Full=Probable thiol peroxidase; - Clostridium acetobutylicum # pI:5.27 MW:18077
Cacet:Q97MS5|Q97MS5_CLOAB	CAC0116	629	68386	5.6	0.219	10	14	SubName: Full=Carbone-monoxide dehydrogenase, beta chain; - Clostridium acetobutylicum # pI:5.40 MW:68386
Cacet:Q97MP4|Q97MP4_CLOAB	CAC0148	228	24554	8.9	0.219	2	3	SubName: Full=Predicted enzyme with TIM-barrel fold; - Clostridium acetobutylicum # pI:8.99 MW:24554
Cacet:Q97CW8|Q97CW8_CLOAB	CAC3728	169	19500	5.7	0.219	2	4	SubName: Full=Putative uncharacterized protein; - Clostridium acetobutylicum # pI:5.60 MW:19500
Cacet:P94605|GYRA_CLOAB	CAC0007	830	92612	5.8	0.218	17	43	RecName: Full=DNA gyrase subunit A; - Clostridium acetobutylicum # pI:5.60 MW:92613
Cacet:Q97EF9|Q97EF9_CLOAB	CAC3154	252	27462	8.7	0.218	3	6	SubName: Full=RRNA methylase, YACO B.subtilis ortholog; - Clostridium acetobutylicum # pI:8.85 MW:27462
Cacet:Q97IF4|Q97IF4_CLOAB	CAC1687	406	46432	6.2	0.217	5	10	SubName: Full=Collagenase family protease; - Clostridium acetobutylicum # pI:5.90 MW:46432
Cacet:Q97GC3|Q97GC3_CLOAB	CAC2445	391	43548	8.8	0.217	6	16	SubName: Full=AICAR transformylase domain of PurH-like prote - Clostridium acetobutylicum # pI:8.92 MW:43548
Cacet:Q97E89|MURC_CLOAB	CAC3225	458	50413	6.3	0.216	9	28	RecName: Full=UDP-N-acetylmuramate--L-alanine ligase; - Clostridium acetobutylicum # pI:5.85 MW:50414
Cacet:Q97IC3|Q97IC3_CLOAB	CAC1727	269	29557	5	0.216	3	4	SubName: Full=Protein serine/threonine phosphatases, PP2C fa - Clostridium acetobutylicum # pI:4.80 MW:29557
Cacet:Q97GJ9|Q97GJ9_CLOAB	CAC2367	752	80260	6.1	0.214	8	22	SubName: Full=Uncharacterized protein containing predicted c - Clostridium acetobutylicum # pI:5.72 MW:80260
Cacet:Q97KX4|Q97KX4_CLOAB	CAC0792	280	31938	6.6	0.214	5	7	SubName: Full=D-amino acid aminotransferase; - Clostridium acetobutylicum # pI:6.20 MW:31938
Cacet:Q97DT0|Q97DT0_CLOAB	CAC3392	386	42245	5.6	0.212	7	39	SubName: Full=NADH-dependent butanol dehydrogenase; - Clostridium acetobutylicum # pI:5.39 MW:42246
Cacet:Q97JU1|Q97JU1_CLOAB	CAC1182	351	40167	5.5	0.211	5	15	SubName: Full=Phage related protein, YorG B.subtilis homolog - Clostridium acetobutylicum # pI:5.37 MW:40167
Cacet:Q97E24|Q97E24_CLOAB	CAC3292	143	15928	5	0.21	3	10	SubName: Full=NifU homolog involved in Fe-S cluster formatio - Clostridium acetobutylicum # pI:4.91 MW:15928
Cacet:Q97K30|APEA_CLOAB	CAC1091	465	52011	5.2	0.209	8	29	RecName: Full=Probable M18 family aminopeptidase 1; - Clostridium acetobutylicum # pI:5.11 MW:52012
Cacet:Q97KC6|Q97KC6_CLOAB	CAC0993	426	48066	9.4	0.209	6	11	SubName: Full=D-alanyl-D-alanine carboxypeptidase - Clostridium acetobutylicum # pI:9.45 MW:48066
Cacet:Q97TD5|Q97TD5_CLOAB	CAP0177	249	28579	5.5	0.209	4	14	SubName: Full=SpoOJ regulator, soj/para family; - Clostridium acetobutylicum # pI:5.42 MW:28579
Cacet:Q97FW3|Q97FW3_CLOAB	CAC2613	313	32933	5.8	0.208	5	5	SubName: Full=Transcriptional regulators of NagC/XylR family - Clostridium acetobutylicum # pI:5.63 MW:32933
Cacet:Q97ED6|SYC_CLOAB	CAC3177	464	53350	5.4	0.207	7	8	RecName: Full=Cysteinyl-tRNA synthetase; - Clostridium acetobutylicum # pI:5.28 MW:53350
Cacet:Q97LK9|Q97LK9_CLOAB	CAC0549	140	15948	8.2	0.207	2	3	SubName: Full=Predicted transcriptional regulator; - Clostridium acetobutylicum # pI:7.80 MW:15948
Cacet:Q97L60|Q97L60_CLOAB	CAC0702	357	38354	8.8	0.204	4	4	SubName: Full=Predicted lipoprotein, Med/BMP family; - Clostridium acetobutylicum # pI:8.84 MW:38354
Cacet:Q97K14|Q97K14_CLOAB	CAC1107	250	27160	7	0.204	3	6	SubName: Full=Putative uncharacterized protein; - Clostridium acetobutylicum # pI:6.42 MW:27160
Cacet:Q97G16|Q97G16_CLOAB	CAC2556	498	55649	5.2	0.203	5	9	SubName: Full=Endoglucanase, family 26; S-layer homology dom - Clostridium acetobutylicum # pI:5.05 MW:55649
Cacet:Q97LS0|GLMM_CLOAB	CAC0484	448	48748	5.7	0.203	12	29	RecName: Full=Phosphoglucosamine mutase; - Clostridium acetobutylicum # pI:5.50 MW:48748
Cacet:Q977Y6|Q977Y6_CLOAB	CAC0537	365	40349	8.1	0.203	5	6	SubName: Full=Acetylxylan esterase, acyl-CoA esterase or GDS - Clostridium acetobutylicum # pI:8.21 MW:40349
Cacet:Q97EM0|Q97EM0_CLOAB	CAC3090	187	20331	9.4	0.203	2	4	SubName: Full=Fumarate hydratase, subunit B - Clostridium acetobutylicum # pI:9.40 MW:20331
Cacet:Q97ID2|Q97ID2_CLOAB	CAC1716	292	33635	5.4	0.202	4	9	SubName: Full=Uncharacterized stress-induced protein, YicC f - Clostridium acetobutylicum # pI:5.25 MW:33636
Cacet:Q97GZ7|Q97GZ7_CLOAB	CAC2218	119	13110	5.6	0.202	2	2	SubName: Full=Chemotaxis signal receiving protein CheY; - Clostridium acetobutylicum # pI:5.47 MW:13110
Cacet:Q97LN9|Q97LN9_CLOAB	CAC0515	94	10830	7.1	0.202	2	2	SubName: Full=Uncharacterized conserved protein; - Clostridium acetobutylicum # pI:6.50 MW:10830
Cacet:Q97LF9|Q97LF9_CLOAB	CAC0602	621	68844	5.7	0.201	7	14	SubName: Full=ATP-dependent zinc metallopeptidase FtsH - Clostridium acetobutylicum # pI:5.57 MW:68845
Cacet:Q97L50|Q97L50_CLOAB	CAC0715	730	83869	5.5	0.2	12	18	SubName: Full=FUSION ribonuclease and ribosomal protein S1 d - Clostridium acetobutylicum # pI:5.37 MW:83869
Cacet:Q97IF8|Q97IF8_CLOAB	CAC1683	555	61654	7.6	0.2	11	21	SubName: Full=Predicted metal-dependent hydrolase of metallo - Clostridium acetobutylicum # pI:7.29 MW:61655
Cacet:Q97TH5|Q97TH5_CLOAB	CAP0126	409	47059	7.7	0.2	4	5	SubName: Full=Uncharacterized protein - Clostridium acetobutylicum # pI:7.55 MW:47059
Cacet:Q97LB4|Q97LB4_CLOAB	CAC0648	195	22490	6.5	0.2	4	4	SubName: Full=Molecular chaperone, DnaJ family - Clostridium acetobutylicum # pI:6.14 MW:22490
Cacet:Q97HY8|Q97HY8_CLOAB	CAC1868	202	22031	8.8	0.198	2	3	SubName: Full=Uncharacterized secreted protein, homolog YXKC - Clostridium acetobutylicum # pI:8.81 MW:22031
Cacet:Q97J90|PUR2_CLOAB	CAC1396	416	45754	5.5	0.197	6	9	RecName: Full=Phosphoribosylamine--glycine ligase; - Clostridium acetobutylicum # pI:5.44 MW:45754
Cacet:Q97I23|LEXA_CLOAB	CAC1832	204	23066	6.8	0.196	2	2	RecName: Full=LexA repressor; - Clostridium acetobutylicum # pI:6.33 MW:23066
Cacet:Q97EV0|Q97EV0_CLOAB	CAC3006	976	113379	5.3	0.195	13	31	SubName: Full=Zn-dependent peptidase, insulinase family; - Clostridium acetobutylicum # pI:5.16 MW:113380
Cacet:Q97FN3|Q97FN3_CLOAB	CAC2695	165	17865	7.2	0.194	3	8	SubName: Full=Diverged Metallo-dependent hydrolase(Zn) of DD - Clostridium acetobutylicum # pI:6.56 MW:17865
Cacet:P33656|RPOD_CLOAB	CAC1300	378	43260	6.7	0.193	6	15	RecName: Full=RNA polymerase sigma factor rpoD; - Clostridium acetobutylicum # pI:6.28 MW:43260
Cacet:Q97MY0|Q97MY0_CLOAB	CAC0060	202	22514	9	0.193	2	3	SubName: Full=Predicted membrane protein; - Clostridium acetobutylicum # pI:9.10 MW:22515
Cacet:Q97M64|Q97M64_CLOAB	CAC0334	166	19475	5.2	0.193	2	3	SubName: Full=Putative uncharacterized protein; - Clostridium acetobutylicum # pI:5.09 MW:19475
Cacet:Q97I53|Q97I53_CLOAB	CAC1800	88	10283	9.4	0.193	2	2	SubName: Full=Uncharacterized conserved protein, YLXR B.subt - Clostridium acetobutylicum # pI:9.43 MW:10283
Cacet:P58291|HIS9_CLOAB	CAC2727	255	30085	6	0.192	2	3	RecName: Full=Probable histidinol-phosphatase; - Clostridium acetobutylicum # pI:5.69 MW:30086
Cacet:Q97EY2|Q97EY2_CLOAB	CAC2973	213	22632	7.9	0.192	3	5	SubName: Full=2-keto-3-deoxy-6-phosphogluconate aldolase, ed - Clostridium acetobutylicum # pI:7.67 MW:22633
Cacet:Q97I02|Q97I02_CLOAB	CAC1854	172	19697	6.1	0.192	2	2	SubName: Full=Nudix - Clostridium acetobutylicum # pI:5.77 MW:19697
Cacet:Q97KL3|Q97KL3_CLOAB	CAC0904	752	84926	5.8	0.189	9	13	SubName: Full=ATPase with chaperon activity, two ATP-binding - Clostridium acetobutylicum # pI:5.69 MW:84927
Cacet:Q97I49|Q97I49_CLOAB	CAC1804	321	35591	5.1	0.187	4	4	SubName: Full=Exopolyphosphatase family protein; - Clostridium acetobutylicum # pI:4.97 MW:35591
Cacet:Q97FT7|CLPX_CLOAB	CAC2639	432	47611	5.6	0.185	7	36	RecName: Full=ATP-dependent Clp protease ATP-binding subunit - Clostridium acetobutylicum # pI:5.51 MW:47611
Cacet:Q97LH1|Q97LH1_CLOAB	CAC0590	383	42344	8.6	0.185	4	5	SubName: Full=Riboflavin biosynthesis protein RIBD - Clostridium acetobutylicum # pI:8.79 MW:42344
Cacet:Q97F76|Q97F76_CLOAB	CAC2876	162	18558	7.7	0.185	2	4	SubName: Full=Deoxycytidylate deaminase; - Clostridium acetobutylicum # pI:7.60 MW:18558
Cacet:Q97IB1|Q97IB1_CLOAB	CAC1739	174	20244	5.3	0.184	2	4	SubName: Full=Uncharacterized conserved protein - Clostridium acetobutylicum # pI:5.17 MW:20244
Cacet:Q97HV8|Q97HV8_CLOAB	CAC1899	125	14288	5.5	0.184	2	4	SubName: Full=Putative uncharacterized protein; - Clostridium acetobutylicum # pI:5.35 MW:14288
Cacet:Q97JI3|Q97JI3_CLOAB	CAC1297	197	21935	5.1	0.183	2	52	SubName: Full=N-terminal of elongation factor Ts; - Clostridium acetobutylicum # pI:4.92 MW:21935
Cacet:Q97G05|Q97G05_CLOAB	CAC2569	131	14906	7.8	0.183	2	4	SubName: Full=NimC/NimA family protein; - Clostridium acetobutylicum # pI:7.63 MW:14906
Cacet:Q97FM0|Q97FM0_CLOAB	CAC2716	407	46192	8.3	0.182	5	12	SubName: Full=Predicted glycosyl transferase from UDP-glucur - Clostridium acetobutylicum # pI:8.44 MW:46192
Cacet:Q97LH6|Q97LH6_CLOAB	CAC0585	291	32545	4.9	0.182	4	14	SubName: Full=N-terminal CheY reciever domain fused to C-ter - Clostridium acetobutylicum # pI:4.83 MW:32546
Cacet:Q97E32|Y3284_CLOAB	CAC3284	285	31428	6.4	0.182	3	4	RecName: Full=UPF0230 protein CA_C3284; - Clostridium acetobutylicum # pI:6.03 MW:31429
Cacet:Q97KL1|Q97KL1_CLOAB	CAC0906	387	44389	5.5	0.181	7	7	SubName: Full=Alanyl-tRNA synthetase related protein; - Clostridium acetobutylicum # pI:5.39 MW:44390
Cacet:Q97ET9|Q97ET9_CLOAB	CAC3017	282	32274	9.6	0.181	3	5	SubName: Full=Predicted xylanase/chitin deacetylase; - Clostridium acetobutylicum # pI:9.63 MW:32274
Cacet:Q97MU7|Q97MU7_CLOAB	CAC0094	516	58462	6.9	0.18	5	5	SubName: Full=Ferredoxin-nitrite reductase; - Clostridium acetobutylicum # pI:6.44 MW:58462
Cacet:Q97EA4|Q97EA4_CLOAB	CAC3210	84	9524	9.2	0.179	2	3	SubName: Full=Predicted RNA-binding protein, YABO B.subtilis - Clostridium acetobutylicum # pI:9.27 MW:9524
Cacet:Q97I64|PYRH_CLOAB	CAC1789	236	25854	6.1	0.178	3	15	RecName: Full=Uridylate kinase; - Clostridium acetobutylicum # pI:5.82 MW:25854
Cacet:Q97G73|Q97G73_CLOAB	CAC2496	208	23780	5.1	0.178	2	3	SubName: Full=Predicted phosphatase of HAD hydrolase superfa - Clostridium acetobutylicum # pI:5.02 MW:23781
Cacet:Q97D79|Q97D79_CLOAB	CAC3601	202	23074	5.2	0.178	3	5	SubName: Full=Nudix - Clostridium acetobutylicum # pI:5.06 MW:23074
Cacet:Q97EM5|Q97EM5_CLOAB	CAC3085	694	76207	5	0.177	8	24	SubName: Full=TPR-repeat-containing protein; Cell-adhesion d - Clostridium acetobutylicum # pI:4.77 MW:76207
Cacet:Q97KA6|Q97KA6_CLOAB	CAC1013	678	75567	4.9	0.177	6	9	SubName: Full=FTSA related protein, predicted ATPases of the - Clostridium acetobutylicum # pI:4.84 MW:75568
Cacet:Q97EL9|Q97EL9_CLOAB	CAC3091	282	31600	5.3	0.177	3	4	SubName: Full=Fumarate hydratase, subunit A - Clostridium acetobutylicum # pI:5.17 MW:31601
Cacet:Q97MU1|Q97MU1_CLOAB	CAC0100	320	36062	5.5	0.175	2	4	RecName: Full=Delta-aminolevulinic acid dehydratase; - Clostridium acetobutylicum # pI:5.32 MW:36062
Cacet:Q97EP5|Q97EP5_CLOAB	CAC3063	339	38267	9.1	0.174	4	11	SubName: Full=Transcriptional regulator, LytR family; - Clostridium acetobutylicum # pI:9.13 MW:38267
Cacet:Q97MU2|GSA_CLOAB	CAC0099	422	46615	5.9	0.173	4	5	RecName: Full=Glutamate-1-semialdehyde 2,1-aminomutase; - Clostridium acetobutylicum # pI:5.69 MW:46615
Cacet:Q97CY0|Q97CY0_CLOAB	CAC3716	634	70693	6.8	0.172	8	28	SubName: Full=Lon-like ATP-dependent protease; - Clostridium acetobutylicum # pI:6.39 MW:70693
Cacet:Q97CW1|Q97CW1_CLOAB	CAC3735	209	24179	9.4	0.172	5	5	SubName: Full=Predicted RNA-binding protein Jag, SpoIIIJ-ass - Clostridium acetobutylicum # pI:9.39 MW:24179
Cacet:Q97G30|Q97G30_CLOAB	CAC2542	467	51880	5.2	0.171	4	5	SubName: Full=FAD/FMN-containing dehydrogenase; - Clostridium acetobutylicum # pI:5.06 MW:51880
Cacet:Q97EK8|CBIO2_CLOAB	CAC3102	281	31504	5.3	0.171	2	8	RecName: Full=Cobalt import ATP-binding protein cbiO 2; - Clostridium acetobutylicum # pI:5.17 MW:31504
Cacet:Q97I67|CODY_CLOAB	CAC1786	258	28974	8.2	0.171	2	5	RecName: Full=GTP-sensing transcriptional pleiotropic repres - Clostridium acetobutylicum # pI:8.41 MW:28974
Cacet:Q97IL4|Q97IL4_CLOAB	CAC1626	353	39128	7.6	0.17	3	4	SubName: Full=Glycerol dehydrogenase; - Clostridium acetobutylicum # pI:7.14 MW:39128
Cacet:Q97J81|Q97J81_CLOAB	CAC1405	473	54441	5.4	0.169	5	10	SubName: Full=Beta-glucosidase; - Clostridium acetobutylicum # pI:5.21 MW:54441
Cacet:Q97F70|Q97F70_CLOAB	CAC2882	350	38659	5.5	0.169	4	6	SubName: Full=Predicted translation factor - Clostridium acetobutylicum # pI:5.33 MW:38659
Cacet:P58254|RECA_CLOAB	CAC1815	349	38089	7.4	0.169	4	6	RecName: Full=Protein recA; - Clostridium acetobutylicum # pI:6.88 MW:38089
Cacet:Q97GU0|APT_CLOAB	CAC2275	172	18855	5.1	0.169	2	4	RecName: Full=Adenine phosphoribosyltransferase; - Clostridium acetobutylicum # pI:4.93 MW:18855
Cacet:Q97LR5|ACPS_CLOAB	CAC0489	124	13882	9.7	0.169	2	3	RecName: Full=Holo-[acyl-carrier-protein] synthase; - Clostridium acetobutylicum # pI:9.73 MW:13882
Cacet:Q97D85|Q97D85_CLOAB	CAC3595	457	50490	6.9	0.168	6	14	SubName: Full=Uncharacterized FAD-dependent dehydrogenase; - Clostridium acetobutylicum # pI:6.48 MW:50490
Cacet:Q97N34|Q97N34_CLOAB	CAC0002	366	41114	4.9	0.167	3	11	SubName: Full=DNA polymerase III beta subunit; - Clostridium acetobutylicum # pI:4.83 MW:41114
Cacet:Q97GT2|QUEA_CLOAB	CAC2283	341	38648	6.6	0.167	4	9	RecName: Full=S-adenosylmethionine:tRNA ribosyltransferase-i - Clostridium acetobutylicum # pI:6.13 MW:38649
Cacet:Q97G95|DEF2_CLOAB	CAC2474	150	16736	5.4	0.167	3	6	RecName: Full=Peptide deformylase 2; - Clostridium acetobutylicum # pI:5.31 MW:16737
Cacet:Q97D93|Q97D93_CLOAB	CAC3587	328	38462	5.7	0.165	2	2	SubName: Full=DNA replication protein DnaD; - Clostridium acetobutylicum # pI:5.53 MW:38462
Cacet:Q97KN2|Q97KN2_CLOAB	CAC0885	236	26220	6.8	0.165	2	3	SubName: Full=Ferredoxin 3 fused to uncharacterized domain, - Clostridium acetobutylicum # pI:6.46 MW:26220
Cacet:Q97F63|Q97F63_CLOAB	CAC2889	483	54847	7.6	0.164	7	24	SubName: Full=Transcription termination factor rho; - Clostridium acetobutylicum # pI:7.02 MW:54848
Cacet:Q97M19|Q97M19_CLOAB	CAC0381	282	30634	5.7	0.163	5	8	SubName: Full=Methyl-accepting chemotaxis protein; - Clostridium acetobutylicum # pI:5.58 MW:30634
Cacet:Q97DB7|Q97DB7_CLOAB	CAC3562	209	24516	8.3	0.163	2	3	SubName: Full=HD superfamily hydrolase; - Clostridium acetobutylicum # pI:8.38 MW:24516
Cacet:Q97E84|Q97E84_CLOAB	CAC3231	215	24421	5.5	0.163	3	4	SubName: Full=Predicted phosphatase, HAD superfamily; - Clostridium acetobutylicum # pI:5.29 MW:24421
Cacet:Q97F98|Q97F98_CLOAB	CAC2842	718	80099	5.8	0.162	8	10	SubName: Full=Transcription accessory protein TEX, RNA-bindi - Clostridium acetobutylicum # pI:5.66 MW:80099
Cacet:Q97KF4|Q97KF4_CLOAB	CAC0965	241	27721	9.7	0.162	3	4	SubName: Full=1-acyl-sn-glycerol-3-phosphate acyltransferase - Clostridium acetobutylicum # pI:9.66 MW:27721
Cacet:Q97I68|Q97I68_CLOAB	CAC1785	697	79841	8.9	0.161	10	13	RecName: Full=DNA topoisomerase; - Clostridium acetobutylicum # pI:9.03 MW:79841
Cacet:Q97MX0|Q97MX0_CLOAB	CAC0070	322	35035	9.3	0.161	2	3	SubName: Full=Putative uncharacterized protein; - Clostridium acetobutylicum # pI:9.28 MW:35035
Cacet:Q97KM4|Q97KM4_CLOAB	CAC0893	286	31789	6.2	0.161	3	6	SubName: Full=Prephenate dehydrogenase; - Clostridium acetobutylicum # pI:5.81 MW:31790
Cacet:Q97K29|Q97K29_CLOAB	CAC1092	274	30893	6.5	0.161	4	9	SubName: Full=Predicted metal-dependent phosphoesterase - Clostridium acetobutylicum # pI:6.08 MW:30893
Cacet:Q97GY4|MURG_CLOAB	CAC2231	359	39555	9.5	0.159	3	6	RecName: Full=UDP-N-acetylglucosamine--N-acetylmuramyl-(pent - Clostridium acetobutylicum # pI:9.53 MW:39555
Cacet:Q97FS6|PYRK_CLOAB	CAC2651	246	27418	8.3	0.159	2	2	RecName: Full=Dihydroorotate dehydrogenase electron transfer - Clostridium acetobutylicum # pI:8.54 MW:27418
Cacet:Q97LR6|Q97LR6_CLOAB	CAC0488	113	13457	5.2	0.159	3	4	SubName: Full=Putative uncharacterized protein; - Clostridium acetobutylicum # pI:5.05 MW:13458
Cacet:Q97H59|Q97H59_CLOAB	CAC2154	423	43969	4.9	0.158	5	8	SubName: Full=Flagellar hook protein FlgE; - Clostridium acetobutylicum # pI:4.71 MW:43969
Cacet:Q97LQ7|Q97LQ7_CLOAB	CAC0497	228	25387	8.8	0.158	4	6	SubName: Full=Cell division ATP-binding protein; - Clostridium acetobutylicum # pI:8.87 MW:25387
Cacet:Q97DB2|ACCA_CLOAB	CAC3568	274	30149	5.1	0.157	3	4	RecName: Full=Acetyl-coenzyme A carboxylase carboxyl transfe - Clostridium acetobutylicum # pI:4.98 MW:30149
Cacet:Q97E35|Q97E35_CLOAB	CAC3281	706	78004	9	0.154	7	7	SubName: Full=ABC-type multidrug/protein/lipid transport sys - Clostridium acetobutylicum # pI:9.04 MW:78004
Cacet:Q97KF7|Q97KF7_CLOAB	CAC0962	435	49087	7.5	0.154	4	5	SubName: Full=UDP-N-acetylmuramyl tripeptide synthetase; - Clostridium acetobutylicum # pI:7.42 MW:49088
Cacet:Q97KC1|Q97KC1_CLOAB	CAC0998	429	47651	5.4	0.154	5	8	SubName: Full=Homoserine dehydrogenase; - Clostridium acetobutylicum # pI:5.23 MW:47651
Cacet:Q97EC6|DISA_CLOAB	CAC3187	357	40426	8.1	0.154	4	6	RecName: Full=DNA integrity scanning protein disA; - Clostridium acetobutylicum # pI:8.18 MW:40426
Cacet:Q97F07|Q97F07_CLOAB	CAC2948	527	59484	5.1	0.152	3	4	SubName: Full=ATPase components of ABC transporter with dupl - Clostridium acetobutylicum # pI:5.00 MW:59484
Cacet:Q97JU2|Q97JU2_CLOAB	CAC1181	329	37912	6.1	0.152	3	3	SubName: Full=Phage related protein, YorF B.subtilis homolog - Clostridium acetobutylicum # pI:5.96 MW:37913
Cacet:Q97GZ8|Q97GZ8_CLOAB	CAC2217	132	15015	4.4	0.152	3	3	SubName: Full=Chemotaxis signal transduction protein CheW; - Clostridium acetobutylicum # pI:4.27 MW:15015
Cacet:Q97EN6|Q97EN6_CLOAB	CAC3072	350	39984	5.6	0.151	3	3	SubName: Full=Mannose-1-phosphate guanylyltransferase; - Clostridium acetobutylicum # pI:5.50 MW:39985
Cacet:Q97GN9|Q97GN9_CLOAB	CAC2327	1044	121350	5.7	0.15	13	21	SubName: Full=Glycosyltransferase domain containing protein; - Clostridium acetobutylicum # pI:5.54 MW:121351
Cacet:Q97LD2|Q97LD2_CLOAB	CAC0630	526	59397	5.4	0.15	3	7	SubName: Full=Peptide chain ralease factor 3 - Clostridium acetobutylicum # pI:5.25 MW:59397
Cacet:Q97H85|Q97H85_CLOAB	CAC2128	452	50645	6.5	0.15	5	5	RecName: Full=UDP-N-acetylmuramoyl-tripeptide--D-alanyl-D-al - Clostridium acetobutylicum # pI:6.09 MW:50646
Cacet:Q97K11|Q97K11_CLOAB	CAC1110	340	40042	9.3	0.15	3	8	SubName: Full=Integrase/recombinase - Clostridium acetobutylicum # pI:9.35 MW:40043
Cacet:Q97MY7|Q97MY7_CLOAB	CAC0052	153	17813	7.3	0.15	2	2	SubName: Full=Putative uncharacterized protein; - Clostridium acetobutylicum # pI:6.75 MW:17813
Cacet:Q97K94|NADA_CLOAB	CAC1025	303	34190	6	0.149	2	2	RecName: Full=Quinolinate synthetase A; - Clostridium acetobutylicum # pI:5.67 MW:34190
Cacet:Q97FF2|Q97FF2_CLOAB	CAC2788	358	40365	5.1	0.148	5	8	SubName: Full=Xaa-Pro aminopeptidase family enzyme; - Clostridium acetobutylicum # pI:5.04 MW:40365
Cacet:Q97EM4|Q97EM4_CLOAB	CAC3086	498	54573	5	0.147	3	5	SubName: Full=Protein containing cell adhesion domain; - Clostridium acetobutylicum # pI:4.76 MW:54573
Cacet:Q97KY2|Q97KY2_CLOAB	CAC0784	374	42174	9.3	0.147	4	7	SubName: Full=ATP-dependent RNA helicase, superfamily II; - Clostridium acetobutylicum # pI:9.35 MW:42174
Cacet:Q97DW1|Q97DW1_CLOAB	CAC3359	273	30876	6.2	0.147	3	5	SubName: Full=Nitroreductase family protein fused to ferredo - Clostridium acetobutylicum # pI:5.90 MW:30876
Cacet:Q97H84|MURE1_CLOAB	CAC2129	482	54194	7.1	0.145	4	9	RecName: Full=UDP-N-acetylmuramoyl-L-alanyl-D-glutamate--2,6 - Clostridium acetobutylicum # pI:6.66 MW:54195
Cacet:Q97ED7|Q97ED7_CLOAB	CAC3176	165	18363	7.9	0.145	2	3	SubName: Full=Acetolactate synthase, small subunit; - Clostridium acetobutylicum # pI:7.74 MW:18364
Cacet:Q97DY7|Q97DY7_CLOAB	CAC3333	374	43155	5.3	0.144	4	4	SubName: Full=Uncharacterized conserved protein, related to - Clostridium acetobutylicum # pI:5.22 MW:43156
Cacet:Q97F36|Q97F36_CLOAB	CAC2918	326	37039	6.5	0.144	5	7	SubName: Full=Mannose-6 phospate isomelase; - Clostridium acetobutylicum # pI:6.09 MW:37040
Cacet:Q97D53|QUEC_CLOAB	CAC3627	222	25054	7.9	0.144	3	3	RecName: Full=Queuosine biosynthesis protein queC; - Clostridium acetobutylicum # pI:8.04 MW:25054
Cacet:Q97HL3|Q97HL3_CLOAB	CAC1998	224	24968	8.4	0.143	3	3	SubName: Full=ABC-type transport system, ATPase component; - Clostridium acetobutylicum # pI:8.47 MW:24968
Cacet:Q97JZ1|Q97JZ1_CLOAB	CAC1131	147	15974	4.8	0.143	2	14	SubName: Full=Putative uncharacterized protein; - Clostridium acetobutylicum # pI:4.59 MW:15974
Cacet:Q97IA3|Q97IA3_CLOAB	CAC1749	358	40982	6.1	0.142	2	3	SubName: Full=BioB/LipA-like protein; - Clostridium acetobutylicum # pI:5.78 MW:40983
Cacet:Q97IL7|Q97IL7_CLOAB	CAC1623	213	24137	8.6	0.141	4	7	SubName: Full=Uncharacterized protein, ortholog of Thermotog - Clostridium acetobutylicum # pI:8.74 MW:24137
Cacet:Q97D06|Q97D06_CLOAB	CAC3683	671	73768	9.1	0.14	4	4	SubName: Full=Penicillin-binding protein 2 - Clostridium acetobutylicum # pI:9.07 MW:73768
Cacet:Q97L03|Q97L03_CLOAB	CAC0763	157	18692	8.4	0.14	2	2	SubName: Full=Transcriptional regulator, MarR family; - Clostridium acetobutylicum # pI:8.43 MW:18692
Cacet:Q97KG1|Q97KG1_CLOAB	CAC0958	421	50284	5.3	0.138	4	4	SubName: Full=Xre family DNA-binding domain and TPR-repeat-c - Clostridium acetobutylicum # pI:5.19 MW:50284
Cacet:Q97I98|Q97I98_CLOAB	CAC1754	449	49555	9.2	0.138	5	12	SubName: Full=Signal recognition particle GTPase Ffh; - Clostridium acetobutylicum # pI:9.23 MW:49556
Cacet:Q97EC1|Q97EC1_CLOAB	CAC3192	153	17580	7.8	0.137	2	7	SubName: Full=Transciptional regulator CTSR; - Clostridium acetobutylicum # pI:7.62 MW:17580
Cacet:Q97KM2|AROA_CLOAB	CAC0895	428	46960	6.8	0.136	5	5	RecName: Full=3-phosphoshikimate 1-carboxyvinyltransferase; - Clostridium acetobutylicum # pI:6.38 MW:46961
Cacet:Q97N29|Q97N29_CLOAB	CAC0009	171	19471	7.1	0.135	2	15	SubName: Full=Uncharacterized conserved protein, ortholog of - Clostridium acetobutylicum # pI:6.54 MW:19472
Cacet:Q97J83|Q97J83_CLOAB	CAC1403	298	34460	5.4	0.134	3	3	SubName: Full=Zn-dependent hydrolase, glyoxylase II family; - Clostridium acetobutylicum # pI:5.26 MW:34461
Cacet:Q97EY4|THII_CLOAB	CAC2971	384	43428	8.1	0.133	4	4	RecName: Full=Probable thiamine biosynthesis protein thiI; - Clostridium acetobutylicum # pI:8.28 MW:43428
Cacet:Q97EC8|Q97EC8_CLOAB	CAC3185	368	40771	9.1	0.133	4	17	SubName: Full=Membrane-associated protein containing a homol - Clostridium acetobutylicum # pI:9.17 MW:40772
Cacet:Q97LS2|Q97LS2_CLOAB	CAC0482	211	23614	6.5	0.133	3	5	SubName: Full=Zn-dependent hydrolases of the metallo-beta-la - Clostridium acetobutylicum # pI:6.04 MW:23614
Cacet:Q97F51|ISPE_CLOAB	CAC2902	280	31304	8.9	0.132	2	4	RecName: Full=4-diphosphocytidyl-2-C-methyl-D-erythritol kin - Clostridium acetobutylicum # pI:8.95 MW:31305
Cacet:Q97GB0|Q97GB0_CLOAB	CAC2459	558	62267	5.7	0.131	4	5	SubName: Full=2-oxoacid:ferredoxin oxidoreductase, alpha sub - Clostridium acetobutylicum # pI:5.54 MW:62267
Cacet:Q97GM8|Q97GM8_CLOAB	CAC2338	487	53264	6.2	0.131	4	4	SubName: Full=Lysine decarboxylase; - Clostridium acetobutylicum # pI:5.79 MW:53264
Cacet:Q97FT2|CARA_CLOAB	CAC2645	351	38836	5.3	0.131	2	2	RecName: Full=Carbamoyl-phosphate synthase small chain; - Clostridium acetobutylicum # pI:5.17 MW:38836
Cacet:Q97FJ7|SYH_CLOAB	CAC2740	430	49246	5.4	0.13	4	17	RecName: Full=Histidyl-tRNA synthetase; - Clostridium acetobutylicum # pI:5.35 MW:49246
Cacet:Q97FP7|Q97FP7_CLOAB	CAC2681	92	10471	8.6	0.13	2	9	SubName: Full=Putative uncharacterized protein; - Clostridium acetobutylicum # pI:8.69 MW:10471
Cacet:Q97L19|Q97L19_CLOAB	CAC0747	466	51902	8.8	0.129	4	6	SubName: Full=Secreted protein containing uncharacterized co - Clostridium acetobutylicum # pI:8.83 MW:51902
Cacet:Q97GN8|Q97GN8_CLOAB	CAC2328	419	48311	6.6	0.129	4	6	SubName: Full=Polysaccharide ABC transporter, ATPase compone - Clostridium acetobutylicum # pI:6.22 MW:48311
Cacet:Q97H44|Q97H44_CLOAB	CAC2169	360	42705	7.5	0.128	4	5	SubName: Full=UDP-galactopyranose mutase; - Clostridium acetobutylicum # pI:7.08 MW:42705
Cacet:Q97TM1|Q97TM1_CLOAB	CAP0077	343	39621	7	0.128	2	2	SubName: Full=Uncharacterized Fe-S protein; - Clostridium acetobutylicum # pI:6.76 MW:39621
Cacet:Q97H92|Q97H92_CLOAB	CAC2121	221	25380	8	0.127	2	2	SubName: Full=Predicted enzyme with a TIM-barrel fold; - Clostridium acetobutylicum # pI:7.71 MW:25381
Cacet:Q97LP1|WHIA_CLOAB	CAC0513	317	36015	9.2	0.126	2	4	RecName: Full=Putative sporulation transcription regulator w - Clostridium acetobutylicum # pI:9.25 MW:36015
rev_Cacet:Q97JC7|Q97JC7_CLOAB	CAC1359	277	31662	9.7	0.126	2	2	SubName: Full=Predicted xylanase/chitin deacetylase; - Clostridium acetobutylicum # pI:9.67 MW:31662
Cacet:Q97H03|Q97H03_CLOAB	CAC2212	634	68581	4.8	0.125	6	8	SubName: Full=Flagellar hook-associated protein FlgK; - Clostridium acetobutylicum # pI:4.62 MW:68581
Cacet:Q97L72|Q97L72_CLOAB	CAC0690	343	38199	6.5	0.125	3	5	SubName: Full=Endoglucanase, aminopeptidase M42 family; - Clostridium acetobutylicum # pI:6.01 MW:38200
Cacet:Q97K32|HPRK_CLOAB	CAC1089	304	34445	6.8	0.125	2	5	RecName: Full=HPr kinase/phosphorylase; - Clostridium acetobutylicum # pI:6.39 MW:34445
Cacet:Q97D39|Q97D39_CLOAB	CAC3642	340	37610	6.9	0.124	2	4	SubName: Full=Oligopeptide ABC transporter, ATPase component - Clostridium acetobutylicum # pI:6.48 MW:37610
Cacet:Q97MH5|Q97MH5_CLOAB	CAC0223	373	42565	7.9	0.123	4	4	SubName: Full=Predicted N6-adenine-specific DNA methylase; - Clostridium acetobutylicum # pI:8.02 MW:42565
Cacet:Q97GV5|Q97GV5_CLOAB	CAC2260	394	44490	6.5	0.122	2	2	SubName: Full=Spore coat polysaccharide biosynthesis protein - Clostridium acetobutylicum # pI:6.04 MW:44490
Cacet:Q97IG6|Q97IG6_CLOAB	CAC1675	139	15588	6.5	0.122	3	5	SubName: Full=Predicted transcriptional regulator - Clostridium acetobutylicum # pI:6.11 MW:15588
Cacet:Q97I22|Q97I22_CLOAB	CAC1833	426	47671	5.4	0.12	3	4	SubName: Full=Cystathionine beta-lyase family protein, YNBB - Clostridium acetobutylicum # pI:5.26 MW:47671
Cacet:Q97MH6|Q97MH6_CLOAB	CAC0222	250	29450	5.8	0.12	3	4	SubName: Full=Exodeoxyribonuclease - Clostridium acetobutylicum # pI:5.59 MW:29451
Cacet:Q97GZ3|CHEB_CLOAB	CAC2222	345	37974	8.8	0.119	4	5	RecName: Full=Chemotaxis response regulator protein-glutamat - Clostridium acetobutylicum # pI:8.86 MW:37975
Cacet:Q97FP4|Q97FP4_CLOAB	CAC2684	329	36220	5.4	0.119	2	6	SubName: Full=Sugar kinase, ribokinase family; - Clostridium acetobutylicum # pI:5.22 MW:36220
Cacet:Q97K71|Q97K71_CLOAB	CAC1048	168	18279	5.8	0.119	2	2	SubName: Full=Carbonic anhydrases/acetyltransferases, isoleu - Clostridium acetobutylicum # pI:5.46 MW:18279
Cacet:Q97LQ0|Q97LQ0_CLOAB	CAC0504	159	17668	10	0.119	2	3	SubName: Full=FHA-domain containing secreted protein; - Clostridium acetobutylicum # pI:9.95 MW:17668
Cacet:Q97HE6|DEOB_CLOAB	CAC2065	390	43398	6.1	0.118	4	7	RecName: Full=Phosphopentomutase; - Clostridium acetobutylicum # pI:5.79 MW:43398
Cacet:Q97LP4|MURB_CLOAB	CAC0510	305	33789	9.3	0.118	4	4	RecName: Full=UDP-N-acetylenolpyruvoylglucosamine reductase; - Clostridium acetobutylicum # pI:9.29 MW:33789
Cacet:Q97CX3|SSB3_CLOAB	CAC3723	144	15955	5	0.118	2	2	RecName: Full=Single-stranded DNA-binding protein 3; - Clostridium acetobutylicum # pI:4.86 MW:15955
Cacet:Q97HT8|SSB2_CLOAB	CAC1919	133	14980	5.4	0.128	2	2	RecName: Full=Single-stranded DNA-binding protein 2; - Clostridium acetobutylicum # pI:5.24 MW:14980
Cacet:Q97M76|Q97M76_CLOAB	CAC0322	412	46433	5.2	0.117	2	7	SubName: Full=Sensory protein, containing EAL-domain; - Clostridium acetobutylicum # pI:5.10 MW:46433
Cacet:Q97J68|Q97J68_CLOAB	CAC1418	179	21019	5.5	0.117	2	2	SubName: Full=Nitroreductase family protein; - Clostridium acetobutylicum # pI:5.41 MW:21019
Cacet:Q97TN0|Q97TN0_CLOAB	CAP0068	303	33430	9.5	0.116	4	4	SubName: Full=Mannose-specific phosphotransferase system com - Clostridium acetobutylicum # pI:9.54 MW:33430
Cacet:Q97I75|Q97I75_CLOAB	CAC1778	216	24481	4.9	0.116	2	2	SubName: Full=Amidase from nicotinamidase family; - Clostridium acetobutylicum # pI:4.80 MW:24481
Cacet:Q97MH9|Q97MH9_CLOAB	CAC0219	199	22454	8.8	0.116	2	4	SubName: Full=Uracyl DNA glycosilase; - Clostridium acetobutylicum # pI:8.95 MW:22454
Cacet:Q97GP0|Q97GP0_CLOAB	CAC2326	436	50835	8.5	0.115	4	4	SubName: Full=Diverged glycosyltransferase domain containing - Clostridium acetobutylicum # pI:8.63 MW:50835
Cacet:Q97ID9|Q97ID9_CLOAB	CAC1709	219	25566	5.1	0.114	2	4	SubName: Full=Phosphate uptake regulator; - Clostridium acetobutylicum # pI:4.99 MW:25567
Cacet:Q97K88|Q97K88_CLOAB	CAC1031	683	74456	6.5	0.113	5	12	SubName: Full=FeoB-like GTPase, responsible for iron uptake; - Clostridium acetobutylicum # pI:6.10 MW:74457
Cacet:Q97CW3|MNMG_CLOAB	CAC3733	626	70332	6.1	0.113	8	9	RecName: Full=tRNA uridine 5-carboxymethylaminomethyl modifi - Clostridium acetobutylicum # pI:5.84 MW:70332
Cacet:Q97LS7|Q97LS7_CLOAB	CAC0477	434	49110	7.3	0.113	3	3	SubName: Full=AP superfamily; - Clostridium acetobutylicum # pI:6.87 MW:49110
Cacet:Q97IN5|Q97IN5_CLOAB	CAC1605	301	34261	6.1	0.113	2	3	RecName: Full=2-dehydropantoate 2-reductase; - Clostridium acetobutylicum # pI:5.86 MW:34261
Cacet:Q97LA9|Q97LA9_CLOAB	CAC0653	221	25115	6.4	0.113	2	2	SubName: Full=Response regulator - Clostridium acetobutylicum # pI:6.00 MW:25115
Cacet:Q97H05|FLIW_CLOAB	CAC2210	141	16193	5.5	0.113	2	2	RecName: Full=Flagellar assembly factor fliW; - Clostridium acetobutylicum # pI:5.38 MW:16193
Cacet:Q97N35|DNAA_CLOAB	CAC0001	446	50869	6.6	0.112	4	11	RecName: Full=Chromosomal replication initiator protein dnaA - Clostridium acetobutylicum # pI:6.14 MW:50869
Cacet:Q97EE2|LEU3_CLOAB	CAC3171	357	38980	5.1	0.112	3	7	RecName: Full=3-isopropylmalate dehydrogenase; - Clostridium acetobutylicum # pI:5.01 MW:38980
Cacet:Q97EX4|Q97EX4_CLOAB	CAC2982	277	30323	5.6	0.112	2	4	SubName: Full=MinD family ATPase - Clostridium acetobutylicum # pI:5.48 MW:30324
Cacet:Q97DD3|Q97DD3_CLOAB	CAC3545	277	29924	4.9	0.112	2	2	SubName: Full=Methyl-accepting chemotaxis protein; - Clostridium acetobutylicum # pI:4.80 MW:29924
Cacet:Q97DY6|Q97DY6_CLOAB	CAC3334	178	20075	8.2	0.112	2	5	SubName: Full=Multimeric flavodoxin WrbA family protein; - Clostridium acetobutylicum # pI:8.45 MW:20075
Cacet:Q97KK8|Q97KK8_CLOAB	CAC0909	667	73845	5.2	0.111	3	10	SubName: Full=Methyl-accepting chemotaxis protein, contain H - Clostridium acetobutylicum # pI:5.10 MW:73845
Cacet:Q97EK1|IF1_CLOAB	CAC3109	72	8189	7.3	0.111	2	2	RecName: Full=Translation initiation factor IF-1; - Clostridium acetobutylicum # pI:6.56 MW:8189
Cacet:Q97E54|Q97E54_CLOAB	CAC3262	426	48397	6.7	0.11	5	5	SubName: Full=ATPase with chaperone activity, ATP-binding do - Clostridium acetobutylicum # pI:6.24 MW:48398
Cacet:Q97K13|Q97K13_CLOAB	CAC1108	357	40597	8.3	0.109	3	3	SubName: Full=Lyc gene autolisin - Clostridium acetobutylicum # pI:8.47 MW:40597
Cacet:Q97EV8|Q97EV8_CLOAB	CAC2998	362	40373	9	0.108	2	2	SubName: Full=TPR-repeat-containing protein; - Clostridium acetobutylicum # pI:9.10 MW:40373
Cacet:Q97JI5|ERA_CLOAB	CAC1295	296	33797	9	0.108	2	5	RecName: Full=GTP-binding protein era homolog; - Clostridium acetobutylicum # pI:9.05 MW:33798
Cacet:Q97GY9|Q97GY9_CLOAB	CAC2226	280	32508	7.6	0.107	2	6	SubName: Full=Enzyme of ILVE/PABC family - Clostridium acetobutylicum # pI:7.49 MW:32509
Cacet:Q97GG0|Q97GG0_CLOAB	CAC2407	131	14990	8.2	0.107	2	3	SubName: Full=CheY-like receiver domain of response regulato - Clostridium acetobutylicum # pI:7.79 MW:14991
Cacet:Q97EA2|Q97EA2_CLOAB	CAC3212	483	55766	5	0.106	3	3	SubName: Full=Fusion of Uroporphyrinogen-III methylase relat - Clostridium acetobutylicum # pI:4.92 MW:55766
Cacet:Q97GT6|Q97GT6_CLOAB	CAC2279	454	52753	6.2	0.106	4	6	SubName: Full=Heme biosynthesis - Clostridium acetobutylicum # pI:5.85 MW:52753
Cacet:Q97DG6|Q97DG6_CLOAB	CAC3511	573	63565	5.1	0.105	2	2	SubName: Full=Membrane associated methyl-accepting chemotaxi - Clostridium acetobutylicum # pI:4.99 MW:63565
Cacet:Q97H10|Q97H10_CLOAB	CAC2205	638	68557	5.4	0.103	5	13	SubName: Full=Flagellar hook-associated protein FliD; - Clostridium acetobutylicum # pI:5.15 MW:68557
Cacet:Q97I56|ISPG_CLOAB	CAC1797	349	38132	8.4	0.103	3	3	RecName: Full=4-hydroxy-3-methylbut-2-en-1-yl diphosphate sy - Clostridium acetobutylicum # pI:8.56 MW:38132
Cacet:Q97LQ5|Q97LQ5_CLOAB	CAC0499	403	44461	9	0.102	3	4	SubName: Full=Carboxyl-terminal protease; - Clostridium acetobutylicum # pI:9.04 MW:44461
Cacet:Q97G29|Q97G29_CLOAB	CAC2543	393	43130	8.8	0.102	3	3	SubName: Full=Electron-transferring flavoprotein large subun - Clostridium acetobutylicum # pI:8.93 MW:43131
Cacet:Q97I95|RIMM_CLOAB	CAC1757	166	19211	4.9	0.102	2	6	RecName: Full=Ribosome maturation factor rimM; - Clostridium acetobutylicum # pI:4.77 MW:19211
Cacet:Q97K78|SYR_CLOAB	CAC1041	563	64392	5.5	0.101	5	6	RecName: Full=Arginyl-tRNA synthetase; - Clostridium acetobutylicum # pI:5.36 MW:64392
Cacet:Q97LN7|PYRC_CLOAB	CAC0519	424	46528	5.1	0.101	3	14	RecName: Full=Dihydroorotase; - Clostridium acetobutylicum # pI:4.99 MW:46528
Cacet:Q97GN0|Q97GN0_CLOAB	CAC2336	357	41897	5.1	0.101	5	6	SubName: Full=TPR repeats containing protein; - Clostridium acetobutylicum # pI:5.08 MW:41897
Cacet:Q97JI0|Y1303_CLOAB	CAC1303	268	29850	5.9	0.101	2	3	RecName: Full=UPF0135 protein CA_C1303; - Clostridium acetobutylicum # pI:5.54 MW:29851
Cacet:Q97IV1|GSH1_CLOAB	CAC1539	481	56715	6.2	0.1	4	5	RecName: Full=Glutamate--cysteine ligase; - Clostridium acetobutylicum # pI:5.87 MW:56715
Cacet:Q97LP2|Y512_CLOAB	CAC0512	451	50074	9.1	0.1	2	5	RecName: Full=UPF0052 protein CA_C0512; - Clostridium acetobutylicum # pI:9.12 MW:50074
Cacet:Q97MG4|Q97MG4_CLOAB	CAC0234	458	47517	9.3	0.1	2	5	SubName: Full=PTS system, fructoso-specific IIBC component; - Clostridium acetobutylicum # pI:9.37 MW:47517
Cacet:Q97GI5|Q97GI5_CLOAB	CAC2382	229	26514	7.8	0.1	3	6	SubName: Full=Single-strand DNA-binding protein, ssb; - Clostridium acetobutylicum # pI:7.61 MW:26514
Cacet:Q04351|Y3709_CLOAB	CAC3709	1498	168968	5.5	0.099	11	13	RecName: Full=Ftsk domain-containing protein CA_C3709; - Clostridium acetobutylicum # pI:5.31 MW:168970
Cacet:Q97K98|Q97K98_CLOAB	CAC1021	548	65207	5.8	0.099	4	4	SubName: Full=Predicted Fe-S oxidoreductases; - Clostridium acetobutylicum # pI:5.64 MW:65207
Cacet:Q97F56|Q97F56_CLOAB	CAC2897	384	43236	7.3	0.099	2	2	SubName: Full=Predicted UDP-glucuronosyltransferase, YPFP B/ - Clostridium acetobutylicum # pI:6.96 MW:43237
Cacet:Q97D33|Q97D33_CLOAB	CAC3648	292	34069	5.7	0.099	2	3	SubName: Full=Acetyltransferase - Clostridium acetobutylicum # pI:5.63 MW:34069
Cacet:Q97M91|Q97M91_CLOAB	CAC0307	282	31981	6.1	0.099	2	3	SubName: Full=Predicted methyltransferase; - Clostridium acetobutylicum # pI:5.82 MW:31981
Cacet:Q97GY8|Q97GY8_CLOAB	CAC2227	213	25052	8.8	0.099	2	2	SubName: Full=Phosphoserine phosphatase family enzyme; - Clostridium acetobutylicum # pI:8.81 MW:25053
Cacet:Q97EC5|Q97EC5_CLOAB	CAC3188	450	49774	7.6	0.098	4	9	RecName: Full=DNA repair protein radA; - Clostridium acetobutylicum # pI:7.52 MW:49774
Cacet:Q97MI3|Q97MI3_CLOAB	CAC0214	346	38424	5.4	0.098	3	6	SubName: Full=Endoglucanase, aminopeptidase M42 family; - Clostridium acetobutylicum # pI:5.23 MW:38425
Cacet:Q97LL6|Q97LL6_CLOAB	CAC0542	575	63283	4.9	0.096	3	6	SubName: Full=Methyl-accepting chemotaxis protein; - Clostridium acetobutylicum # pI:4.83 MW:63283
Cacet:Q97LA5|Q97LA5_CLOAB	CAC0657	334	39505	9.4	0.096	2	3	SubName: Full=Predicted transposase - Clostridium acetobutylicum # pI:9.41 MW:39505
Cacet:Q97DS2|Q97DS2_CLOAB	CAC3400	322	36670	5.8	0.096	2	4	SubName: Full=Predicted dehydrogenase; - Clostridium acetobutylicum # pI:5.64 MW:36670
rev_Cacet:Q97IR3|Q97IR3_CLOAB	CAC1577	208	25188	7.8	0.096	2	3	SubName: Full=Ncharacterized conserved protein; - Clostridium acetobutylicum # pI:7.97 MW:25188
Cacet:Q97MC5|LEU1_CLOAB	CAC0273	558	63443	6	0.095	5	6	RecName: Full=2-isopropylmalate synthase; - Clostridium acetobutylicum # pI:5.70 MW:63443
Cacet:Q97GP2|Q97GP2_CLOAB	CAC2324	315	35826	8.6	0.095	4	8	SubName: Full=Glycosyltransferase; - Clostridium acetobutylicum # pI:8.59 MW:35826
Cacet:Q97DB1|ACCD_CLOAB	CAC3569	285	31702	8.1	0.095	4	4	RecName: Full=Acetyl-coenzyme A carboxylase carboxyl transfe - Clostridium acetobutylicum # pI:8.23 MW:31702
Cacet:Q97KD8|Q97KD8_CLOAB	CAC0981	237	27029	6.7	0.093	2	2	SubName: Full=Pyruvate-formate-lyase-activating enzyme; - Clostridium acetobutylicum # pI:6.24 MW:27030
Cacet:Q97LF8|Q97LF8_CLOAB	CAC0603	721	84757	5.3	0.092	4	5	SubName: Full=Superfamily I DNA and RNA helicase; - Clostridium acetobutylicum # pI:5.17 MW:84758
Cacet:Q97JD3|Q97JD3_CLOAB	CAC1353	488	52665	8.5	0.092	2	8	SubName: Full=Phosphotransferase system IIC component, possi - Clostridium acetobutylicum # pI:8.65 MW:52666
Cacet:Q97N16|Q97N16_CLOAB	CAC0022	360	40384	7	0.092	2	3	SubName: Full=Aspartate-semialdehyde dehydrogenase; - Clostridium acetobutylicum # pI:6.63 MW:40384
Cacet:Q97GM6|MUTS2_CLOAB	CAC2340	788	88271	6.8	0.091	3	6	RecName: Full=MutS2 protein; - Clostridium acetobutylicum # pI:6.36 MW:88272
Cacet:Q97E34|Q97E34_CLOAB	CAC3282	584	64518	8.6	0.091	2	4	SubName: Full=ABC-type multidrug/protein/lipid transport sys - Clostridium acetobutylicum # pI:8.67 MW:64518
Cacet:Q97I18|MIAB_CLOAB	CAC1838	441	50575	6.4	0.091	6	7	RecName: Full=(Dimethylallyl)adenosine tRNA methylthiotransf - Clostridium acetobutylicum # pI:6.05 MW:50576
Cacet:Q97IF6|Q97IF6_CLOAB	CAC1685	339	38884	9.3	0.091	2	2	SubName: Full=Uncharacterized protein from YceG family; - Clostridium acetobutylicum # pI:9.30 MW:38884
Cacet:Q97JZ2|Q97JZ2_CLOAB	CAC1130	339	37529	8.2	0.091	2	12	SubName: Full=Putative uncharacterized protein; - Clostridium acetobutylicum # pI:8.28 MW:37529
Cacet:Q97IC8|Q97IC8_CLOAB	CAC1720	398	43575	8.7	0.09	3	3	SubName: Full=Flavoprotein involved in panthothenate metabol - Clostridium acetobutylicum # pI:8.78 MW:43575
Cacet:Q97GR7|Q97GR7_CLOAB	CAC2299	593	66483	5.4	0.089	3	3	SubName: Full=Predicted GTPase, HflX; - Clostridium acetobutylicum # pI:5.32 MW:66483
Cacet:Q97HA5|Q97HA5_CLOAB	CAC2107	439	47753	5.3	0.089	3	5	SubName: Full=Contains cell adhesion domain; - Clostridium acetobutylicum # pI:5.08 MW:47753
Cacet:Q97H26|Q97H26_CLOAB	CAC2187	350	39184	6	0.089	3	3	SubName: Full=Sialic acid synthase; - Clostridium acetobutylicum # pI:5.77 MW:39184
Cacet:Q97FA1|Q97FA1_CLOAB	CAC2839	237	26282	5	0.089	2	5	SubName: Full=Inactive homolog of metal-dependent proteases. - Clostridium acetobutylicum # pI:4.91 MW:26282
Cacet:Q97LP3|Y511_CLOAB	CAC0511	294	33786	8.8	0.088	2	2	RecName: Full=UPF0042 nucleotide-binding protein CA_C0511; - Clostridium acetobutylicum # pI:8.86 MW:33786
Cacet:Q97IL2|Q97IL2_CLOAB	CAC1628	954	108372	6.7	0.087	4	7	SubName: Full=DNA gyrase A subunit; - Clostridium acetobutylicum # pI:6.33 MW:108372
Cacet:Q97E37|Q97E37_CLOAB	CAC3279	808	87679	5.5	0.087	3	4	SubName: Full=Possible surface protein, responsible for cell - Clostridium acetobutylicum # pI:5.29 MW:87680
Cacet:Q97JB2|COBQ_CLOAB	CAC1374	491	54530	5.3	0.086	2	2	RecName: Full=Cobyric acid synthase; - Clostridium acetobutylicum # pI:5.18 MW:54530
Cacet:Q97IC2|PKN2_CLOAB	CAC1728	657	71115	5.6	0.084	4	7	RecName: Full=Probable serine/threonine-protein kinase CA_C1 - Clostridium acetobutylicum # pI:5.41 MW:71116
Cacet:Q97JL0|Q97JL0_CLOAB	CAC1264	404	45408	9.4	0.084	3	3	SubName: Full=Membrane bound transcriptional regulator of Ly - Clostridium acetobutylicum # pI:9.41 MW:45408
Cacet:Q97IU5|DEOC_CLOAB	CAC1545	215	22884	6.6	0.084	2	3	RecName: Full=Deoxyribose-phosphate aldolase; - Clostridium acetobutylicum # pI:6.22 MW:22885
Cacet:Q97JI7|Y1293_CLOAB	CAC1293	166	19659	4.6	0.084	2	2	RecName: Full=Putative metalloprotease CA_C1293; - Clostridium acetobutylicum # pI:4.48 MW:19659
Cacet:Q97E77|Q97E77_CLOAB	CAC3238	324	37502	8.9	0.083	3	3	SubName: Full=Ucharacterized Fe-S oxidoreductase; - Clostridium acetobutylicum # pI:9.01 MW:37503
Cacet:Q97I50|RBFA_CLOAB	CAC1803	121	13845	9.3	0.083	2	2	RecName: Full=Ribosome-binding factor A; - Clostridium acetobutylicum # pI:9.35 MW:13845
Cacet:Q97LI3|Q97LI3_CLOAB	CAC0578	1212	135626	6.3	0.082	6	9	SubName: Full=Cobalamine-dependent methionine synthase I - Clostridium acetobutylicum # pI:5.93 MW:135627
Cacet:Q97DB9|Q97DB9_CLOAB	CAC3560	233	26109	7.4	0.082	2	3	SubName: Full=ABC-type transporter, ATPase component; - Clostridium acetobutylicum # pI:6.79 MW:26109
Cacet:Q97IG7|Q97IG7_CLOAB	CAC1674	479	53607	6.3	0.081	2	2	SubName: Full=Small subunit of NADPH-dependent glutamate syn - Clostridium acetobutylicum # pI:5.93 MW:53607
Cacet:Q97N13|DCD_CLOAB	CAC0025	173	19909	6.3	0.081	2	2	RecName: Full=Deoxycytidine triphosphate deaminase; - Clostridium acetobutylicum # pI:5.96 MW:19909
Cacet:Q97GT3|TGT_CLOAB	CAC2282	376	42714	7.5	0.08	3	3	RecName: Full=Queuine tRNA-ribosyltransferase; - Clostridium acetobutylicum # pI:7.20 MW:42714
Cacet:Q97KI4|HISZ_CLOAB	CAC0935	407	46248	6.7	0.079	2	2	RecName: Full=ATP phosphoribosyltransferase regulatory subun - Clostridium acetobutylicum # pI:6.32 MW:46248
Cacet:Q97MD8|Q97MD8_CLOAB	CAC0260	356	41483	7.3	0.079	2	9	SubName: Full=Homocitrate syntase, omega subunit nifV - Clostridium acetobutylicum # pI:6.92 MW:41483
Cacet:Q97ER2|Q97ER2_CLOAB	CAC3046	341	38645	9.2	0.079	3	8	SubName: Full=Transcriptional regulator, LytR family; - Clostridium acetobutylicum # pI:9.19 MW:38645
Cacet:Q97KG2|Q97KG2_CLOAB	CAC0957	434	50450	5.3	0.078	2	3	SubName: Full=Xre family DNA-binding domain and TPR-repeat-c - Clostridium acetobutylicum # pI:5.28 MW:50450
Cacet:Q97JA0|Q97JA0_CLOAB	CAC1386	243	26880	5.9	0.078	2	5	SubName: Full=Zn-dependent hydrolases, glyoxylase family; - Clostridium acetobutylicum # pI:5.61 MW:26880
Cacet:Q97DU0|Q97DU0_CLOAB	CAC3381	365	42241	8.3	0.077	2	2	SubName: Full=Membrane protease subunit, stomatin/prohibitin - Clostridium acetobutylicum # pI:8.37 MW:42241
Cacet:Q97LG9|Q97LG9_CLOAB	CAC0592	401	45149	6.1	0.075	2	2	SubName: Full=Riboflavin biosynthes protein RIBA - Clostridium acetobutylicum # pI:5.82 MW:45149
Cacet:Q97E52|Q97E52_CLOAB	CAC3264	133	14371	6.7	0.075	2	3	SubName: Full=Uncharacterized conserved protein, YTFJ B.subt - Clostridium acetobutylicum # pI:6.36 MW:14371
Cacet:Q97FD2|Q97FD2_CLOAB	CAC2808	739	81356	8.3	0.074	2	2	SubName: Full=Beta-lactamase class C domain - Clostridium acetobutylicum # pI:8.42 MW:81356
Cacet:Q97MN6|GLMS_CLOAB	CAC0158	608	66949	5.3	0.074	2	2	RecName: Full=Glucosamine--fructose-6-phosphate aminotransfe - Clostridium acetobutylicum # pI:5.24 MW:66949
Cacet:Q97IK6|Q97IK6_CLOAB	CAC1634	269	29348	5.1	0.074	2	4	SubName: Full=Flagellin; - Clostridium acetobutylicum # pI:4.84 MW:29348
Cacet:Q97DB5|Q97DB5_CLOAB	CAC3564	479	55503	7.1	0.073	2	3	SubName: Full=Aspartyl/asparaginyl-tRNA synthetase; - Clostridium acetobutylicum # pI:6.60 MW:55503
Cacet:Q97TN9|Q97TN9_CLOAB	CAP0059	396	43813	9	0.073	2	2	SubName: Full=Alcohol dehydrogenase; - Clostridium acetobutylicum # pI:9.12 MW:43813
Cacet:Q97F91|Q97F91_CLOAB	CAC2850	377	42875	8.7	0.072	2	3	SubName: Full=Proline/glycine betaine ABC-type transport sys - Clostridium acetobutylicum # pI:8.73 MW:42875
Cacet:Q97F10|Q97F10_CLOAB	CAC2945	324	36088	7.7	0.071	2	2	SubName: Full=Possible phosphoglycerate dehydrogenase; - Clostridium acetobutylicum # pI:7.57 MW:36088
Cacet:Q97E98|Q97E98_CLOAB	CAC3216	1171	134784	6.5	0.07	6	6	SubName: Full=Transcription-repair coupling factor, MFD - Clostridium acetobutylicum # pI:6.18 MW:134785
Cacet:Q97GM5|Q97GM5_CLOAB	CAC2341	787	89285	8.6	0.069	3	5	SubName: Full=Collagenase family protease; - Clostridium acetobutylicum # pI:8.82 MW:89286
Cacet:Q97K69|Q97K69_CLOAB	CAC1050	636	71825	5.8	0.069	3	3	SubName: Full=NH(3)-dependent NAD(+) synthetase; - Clostridium acetobutylicum # pI:5.57 MW:71826
Cacet:Q97IV8|Q97IV8_CLOAB	CAC1532	491	53625	5.2	0.069	2	3	SubName: Full=Protein containing ChW-repeats; - Clostridium acetobutylicum # pI:5.03 MW:53625
Cacet:Q97IF0|Q97IF0_CLOAB	CAC1692	418	45864	6.2	0.069	2	3	SubName: Full=Cell division protein, ftsA; - Clostridium acetobutylicum # pI:5.89 MW:45865
Cacet:Q97K81|Q97K81_CLOAB	CAC1038	275	30095	8.7	0.069	2	2	SubName: Full=Predicted metal-binding membrane protein; - Clostridium acetobutylicum # pI:8.89 MW:30095
Cacet:Q97F11|Q97F11_CLOAB	CAC2944	503	53917	5.9	0.068	4	23	SubName: Full=N-terminal domain intergin-like repeats and c- - Clostridium acetobutylicum # pI:5.48 MW:53917
Cacet:Q97H04|Q97H04_CLOAB	CAC2211	425	46281	5.2	0.068	3	3	SubName: Full=Flagellin; - Clostridium acetobutylicum # pI:5.04 MW:46281
Cacet:Q97I35|Q97I35_CLOAB	CAC1819	398	43976	6.3	0.068	2	3	SubName: Full=Aspartate Aminotransferase; - Clostridium acetobutylicum # pI:5.96 MW:43976
Cacet:Q97MU3|Q97MU3_CLOAB	CAC0098	490	54690	8.3	0.067	2	2	SubName: Full=Uroporphyrinogen III syntase; - Clostridium acetobutylicum # pI:8.60 MW:54691
Cacet:Q97I55|RIMP_CLOAB	CAC1798	149	17345	5.2	0.067	2	5	RecName: Full=Ribosome maturation factor rimP; - Clostridium acetobutylicum # pI:5.09 MW:17345
Cacet:Q97FQ4|Q97FQ4_CLOAB	CAC2674	756	86264	8.2	0.066	3	3	SubName: Full=ATP-dependent superfamily I DNA helicase, PCRA - Clostridium acetobutylicum # pI:8.30 MW:86264
Cacet:Q97DL3|Q97DL3_CLOAB	CAC3461	909	106337	6	0.063	4	5	SubName: Full=Putative uncharacterized protein; - Clostridium acetobutylicum # pI:5.83 MW:106338
Cacet:Q97JZ8|Q97JZ8_CLOAB	CAC1124	367	39404	4.9	0.063	2	3	SubName: Full=Putative uncharacterized protein; - Clostridium acetobutylicum # pI:4.66 MW:39404
Cacet:Q97H12|Q97H12_CLOAB	CAC2202	592	67881	7.2	0.062	2	2	SubName: Full=Uncharacterized conserved protein; - Clostridium acetobutylicum # pI:6.96 MW:67881
Cacet:Q97LP8|Q97LP8_CLOAB	CAC0506	482	52398	7.9	0.062	2	2	SubName: Full=Penicillin-binding protein; - Clostridium acetobutylicum # pI:7.67 MW:52398
Cacet:Q97MI2|Q97MI2_CLOAB	CAC0215	336	36316	6	0.062	2	2	SubName: Full=Endoglucanase, aminopeptidase M42 family; - Clostridium acetobutylicum # pI:5.72 MW:36316
rev_Cacet:Q97II0|Q97II0_CLOAB	CAC1661	113	12834	8.9	0.062	2	2	SubName: Full=Predicted secreted nucleic acid binding protei - Clostridium acetobutylicum # pI:8.93 MW:12834
Cacet:Q97JM0|Q97JM0_CLOAB	CAC1254	622	72111	5.4	0.061	2	2	SubName: Full=Fe-S oxidoreductase; - Clostridium acetobutylicum # pI:5.28 MW:72111
Cacet:Q97LR2|ALR1_CLOAB	CAC0492	386	43736	7.7	0.06	3	3	RecName: Full=Alanine racemase 1; - Clostridium acetobutylicum # pI:7.58 MW:43736
Cacet:Q97E78|Q97E78_CLOAB	CAC3237	369	41151	7	0.06	2	2	SubName: Full=Multiple sugar-binding ABC-transporter, MSMX A - Clostridium acetobutylicum # pI:6.48 MW:41151
Cacet:Q97FT9|Q97FT9_CLOAB	CAC2637	778	87599	6.4	0.059	4	9	RecName: Full=ATP-dependent protease La; - Clostridium acetobutylicum # pI:6.03 MW:87599
Cacet:Q97MC6|Q97MC6_CLOAB	CAC0272	620	67647	9.2	0.058	3	4	SubName: Full=Amino acid transporter; - Clostridium acetobutylicum # pI:9.28 MW:67648
Cacet:Q97L54|Q97L54_CLOAB	CAC0708	344	38112	8.9	0.058	2	4	SubName: Full=Putative transcriptional regulator; - Clostridium acetobutylicum # pI:8.90 MW:38112
rev_Cacet:Q97L59|Q97L59_CLOAB	CAC0703	514	56686	8.5	0.056	2	4	SubName: Full=Sugar ABC-transporter, ATP-ase component; - Clostridium acetobutylicum # pI:8.48 MW:56686
Cacet:Q97EJ8|Q97EJ8_CLOAB	CAC3113	427	47097	9.7	0.056	2	4	RecName: Full=Preprotein translocase secY subunit; - Clostridium acetobutylicum # pI:9.75 MW:47097
Cacet:Q97LP6|UVRC_CLOAB	CAC0508	623	72047	8.9	0.055	2	2	RecName: Full=UvrABC system protein C; - Clostridium acetobutylicum # pI:9.00 MW:72048
Cacet:Q97CY6|Q97CY6_CLOAB	CAC3704	704	77069	6.9	0.054	2	4	SubName: Full=Putative uncharacterized protein; - Clostridium acetobutylicum # pI:6.40 MW:77069
Cacet:Q97L64|Q97L64_CLOAB	CAC0698	276	31284	5.2	0.054	2	2	SubName: Full=Predicted hydrolase of the HAD superfamily; - Clostridium acetobutylicum # pI:5.13 MW:31284
Cacet:Q97GU1|Q97GU1_CLOAB	CAC2274	740	84556	8.3	0.051	3	3	SubName: Full=RelA/SpoT protein, - Clostridium acetobutylicum # pI:8.39 MW:84557
Cacet:Q97F08|Q97F08_CLOAB	CAC2947	728	83177	9.4	0.051	2	6	RecName: Full=DNA topoisomerase; - Clostridium acetobutylicum # pI:9.47 MW:83178
Cacet:Q97LT2|Q97LT2_CLOAB	CAC0472	551	61693	4.7	0.051	2	2	SubName: Full=DnaK protein - Clostridium acetobutylicum # pI:4.62 MW:61693
rev_Cacet:Q97I25|Q97I25_CLOAB	CAC1829	454	50782	5.4	0.051	2	3	SubName: Full=Predicted inactivated Zn-dependent peptidase, - Clostridium acetobutylicum # pI:5.28 MW:50782
Cacet:Q04354|Y3710_CLOAB	CAC3710	371	42496	8.8	0.051	3	4	RecName: Full=Uncharacterized protein CA_C3710; - Clostridium acetobutylicum # pI:8.80 MW:42496
Cacet:Q97EP4|Q97EP4_CLOAB	CAC3064	378	43041	8.5	0.05	3	10	RecName: Full=UDP-N-acetylglucosamine 2-epimerase; - Clostridium acetobutylicum # pI:8.63 MW:43041
Cacet:Q97EX5|Q97EX5_CLOAB	CAC2981	815	92174	5.8	0.049	2	5	SubName: Full=Mannose-1-phosphate guanyltransferase - Clostridium acetobutylicum # pI:5.62 MW:92174
Cacet:Q97JT1|Q97JT1_CLOAB	CAC1192	489	56480	8.8	0.049	2	2	SubName: Full=Phage replicative DNA helicase, YorI B.subtili - Clostridium acetobutylicum # pI:8.88 MW:56481
Cacet:Q97L70|UXAC_CLOAB	CAC0692	467	53720	6	0.049	2	2	RecName: Full=Uronate isomerase; - Clostridium acetobutylicum # pI:5.68 MW:53720
Cacet:Q97KM0|Q97KM0_CLOAB	CAC0897	367	41990	6.8	0.049	2	3	SubName: Full=Fusion: chorismate mutase and shikimate 5-dehy - Clostridium acetobutylicum # pI:6.45 MW:41990
Cacet:Q97MY3|Q97MY3_CLOAB	CAC0057	293	31154	4.9	0.048	2	2	SubName: Full=Putative uncharacterized protein; - Clostridium acetobutylicum # pI:4.67 MW:31154
Cacet:Q97L37|Q97L37_CLOAB	CAC0729	448	50763	4.7	0.047	2	3	SubName: Full=Putative uncharacterized protein; - Clostridium acetobutylicum # pI:4.56 MW:50763
Cacet:Q97JM8|Q97JM8_CLOAB	CAC1245	916	100368	8	0.045	2	4	SubName: Full=Penicillin-binding protein 2; - Clostridium acetobutylicum # pI:7.91 MW:100368
Cacet:Q97JZ0|Q97JZ0_CLOAB	CAC1132	488	55681	4.9	0.045	2	2	SubName: Full=Putative uncharacterized protein; - Clostridium acetobutylicum # pI:4.79 MW:55681
Cacet:Q97FG4|Q97FG4_CLOAB	CAC2775	287	33480	9.5	0.045	2	2	SubName: Full=Phosphohydrolase from calcineurin family; - Clostridium acetobutylicum # pI:9.48 MW:33481
Cacet:Q97M20|Q97M20_CLOAB	CAC0380	272	29881	9.4	0.044	2	3	SubName: Full=Periplasmic amino acid-binding protein; - Clostridium acetobutylicum # pI:9.41 MW:29882
Cacet:Q97CY1|Q97CY1_CLOAB	CAC3715	442	49537	5.1	0.041	2	6	SubName: Full=Replicative DNA helicase, DNAC; - Clostridium acetobutylicum # pI:5.03 MW:49538
Cacet:Q97CY7|Q97CY7_CLOAB	CAC3703	276	32442	4.7	0.04	2	6	SubName: Full=Putative uncharacterized protein; - Clostridium acetobutylicum # pI:4.57 MW:32443
Cacet:Q97K23|Q97K23_CLOAB	CAC1098	871	100308	5.6	0.039	4	6	RecName: Full=DNA polymerase I; - Clostridium acetobutylicum # pI:5.43 MW:100309
Cacet:Q97IM7|Q97IM7_CLOAB	CAC1613	579	65497	8	0.038	2	4	SubName: Full=ABC-type multidrug/protein/lipid transport sys - Clostridium acetobutylicum # pI:7.99 MW:65498
Cacet:Q97JR4|Q97JR4_CLOAB	CAC1209	699	79541	8.1	0.037	4	7	SubName: Full=Anaerobic ribonucleotide reductase; - Clostridium acetobutylicum # pI:8.29 MW:79541
Cacet:Q97HE7|Q97HE7_CLOAB	CAC2064	271	29252	7.5	0.037	2	4	SubName: Full=Purine nucleoside phosphorylase; - Clostridium acetobutylicum # pI:6.96 MW:29252
rev_Cacet:Q97EC4|Q97EC4_CLOAB	CAC3189	813	91863	6.2	0.032	2	2	SubName: Full=ATPases with chaperone activity clpC, two ATP- - Clostridium acetobutylicum # pI:5.94 MW:91864
Cacet:Q97II1|BUK2_CLOAB	CAC1660	356	38695	6.4	0.028	3	26	RecName: Full=Butyrate kinase 2; - Clostridium acetobutylicum # pI:5.97 MW:38695
Cacet:Q97DW5|Q97DW5_CLOAB	CAC3355	1795	200668	6.2	0.026	3	3	SubName: Full=Polyketide synthase pksE - Clostridium acetobutylicum # pI:5.92 MW:200670
rev_Cacet:Q97GK4|SYT_CLOAB	CAC2362	637	73197	6	0.025	2	2	RecName: Full=Threonyl-tRNA synthetase; - Clostridium acetobutylicum # pI:5.68 MW:73198
Cacet:Q97DQ7|Q97DQ7_CLOAB	CAC3415	627	69885	6.9	0.024	2	2	SubName: Full=ABC-type multidrug/protein/lipid transport sys - Clostridium acetobutylicum # pI:6.38 MW:69886
Cacet:Q97E16|Q97E16_CLOAB	CAC3303	1077	125024	7.6	0.023	2	2	SubName: Full=Superfamily II DNA/RNA helicases, SNF2 family; - Clostridium acetobutylicum # pI:7.44 MW:125025
rev_Cacet:Q97FY2|Q97FY2_CLOAB	CAC2592	993	113400	9.2	0.022	2	4	SubName: Full=6-pyruvoyl-tetrahydropterin synthase related d - Clostridium acetobutylicum # pI:9.27 MW:113401
Cacet:Q97GR5|PBPA_CLOAB	CAC2301	809	88725	9.1	0.02	2	4	RecName: Full=Penicillin-binding protein 1A; - Clostridium acetobutylicum # pI:9.14 MW:88725
Cacet:Q97FM2|Q97FM2_CLOAB	CAC2714	643	74224	5.6	0.019	2	2	SubName: Full=ABC-type transporter, duplicate ATPase compone - Clostridium acetobutylicum # pI:5.47 MW:74224
Cacet:Q97JJ6|LEPA_CLOAB	CAC1278	602	67612	5.4	0.018	2	3	RecName: Full=GTP-binding protein lepA; - Clostridium acetobutylicum # pI:5.28 MW:67612
rev_Cacet:Q97FV3|Q97FV3_CLOAB	CAC2623	1787	210267	8.5	0.015	3	5	SubName: Full=Possible sensorory transduction protein, conta - Clostridium acetobutylicum # pI:8.63 MW:210270
rev_Cacet:Q97LF2|Q97LF2_CLOAB	CAC0609	2870	331361	8.4	0.013	2	2	SubName: Full=Cyclic beta 1-2 glucan synthetase; - Clostridium acetobutylicum # pI:8.54 MW:331363
rev_Cacet:Q97J50|Q97J50_CLOAB	CAC1436	2091	245769	5.6	0.013	2	2	SubName: Full=Putative uncharacterized protein; - Clostridium acetobutylicum # pI:5.41 MW:245772

## Sheet: Xylose_Run1
Locus	Genomic No.	Length	Mol. Wt.	pI	Seq. Coverage	Seq. Count	Spec. Count	Description
Cacet:Q97EG8|RL7_CLOAB	CAC3145	123	12621	4.9	1	23	152	RecName: Full=50S ribosomal protein L7/L12; - Clostridium acetobutylicum # pI:4.86 MW:12621
Cacet:Q97EW6|Q97EW6_CLOAB	CAC2990	65	7311	5	1	10	465	SubName: Full=Cold shock protein; - Clostridium acetobutylicum # pI:4.92 MW:7311
Cacet:Q97D59|Q97D59_CLOAB	CAC3621	62	6554	4.2	0.968	2	6	SubName: Full=Ferredoxin; - Clostridium acetobutylicum # pI:4.02 MW:6554
Cacet:Q97GK1|Q97GK1_CLOAB	CAC2365	65	7247	9.5	0.954	16	45	SubName: Full=Small acid-soluble spore protein; - Clostridium acetobutylicum # pI:9.52 MW:7247
Cacet:O52633|TPIS_CLOAB	CAC0711	248	26543	6	0.931	25	143	RecName: Full=Triosephosphate isomerase; - Clostridium acetobutylicum # pI:5.78 MW:26544
Cacet:P30717|CH60_CLOAB	CAC2703	543	58074	5	0.908	88	2657	RecName: Full=60 kDa chaperonin; - Clostridium acetobutylicum # pI:4.89 MW:58074
Cacet:Q97L52|ENO_CLOAB	CAC0713	431	46802	4.7	0.898	39	561	RecName: Full=Enolase; - Clostridium acetobutylicum # pI:4.59 MW:46802
Cacet:Q97KT9|Q97KT9_CLOAB	CAC0827	287	30387	5.7	0.892	24	459	SubName: Full=Fructose-bisphosphate aldolase; - Clostridium acetobutylicum # pI:5.48 MW:30387
Cacet:P45359|THLA_CLOAB	CAC2873	392	41241	7.3	0.878	49	1330	RecName: Full=Acetyl-CoA acetyltransferase; - Clostridium acetobutylicum # pI:6.92 MW:41241
Cacet:Q03928|HSP18_CLOAB	CAC3714	151	17745	5.5	0.868	30	515	RecName: Full=18 kDa heat shock protein; - Clostridium acetobutylicum # pI:5.27 MW:17745
Cacet:P30719|CH10_CLOAB	CAC2704	95	10426	5.1	0.863	12	216	RecName: Full=10 kDa chaperonin; - Clostridium acetobutylicum # pI:5.06 MW:10426
Cacet:Q97GA9|Q97GA9_CLOAB	CAC2460	181	20423	8	0.851	16	79	SubName: Full=Putative uncharacterized protein; - Clostridium acetobutylicum # pI:7.79 MW:20423
Cacet:Q97GB7|Q97GB7_CLOAB	CAC2452	141	15621	4.9	0.844	10	59	SubName: Full=Flavodoxin; - Clostridium acetobutylicum # pI:4.80 MW:15621
Cacet:Q97JD9|TAL_CLOAB	CAC1347	215	23346	5.6	0.833	13	81	RecName: Full=Probable transaldolase; - Clostridium acetobutylicum # pI:5.45 MW:23346
Cacet:Q97CX2|RS6_CLOAB	CAC3724	95	10912	5	0.832	9	26	RecName: Full=30S ribosomal protein S6; - Clostridium acetobutylicum # pI:4.95 MW:10913
Cacet:P33744|ADHE_CLOAB	CAP0162	862	95321	8.3	0.828	99	965	RecName: Full=Aldehyde-alcohol dehydrogenase; - Clostridium acetobutylicum # pI:8.44 MW:95322
Cacet:Q97E02|Q97E02_CLOAB	CAC3318	67	7416	5.1	0.821	11	42	SubName: Full=Putative uncharacterized protein; - Clostridium acetobutylicum # pI:5.07 MW:7416
Cacet:O52631|G3P_CLOAB	CAC0709	334	35850	6.3	0.82	40	781	RecName: Full=Glyceraldehyde-3-phosphate dehydrogenase; - Clostridium acetobutylicum # pI:5.93 MW:35850
Cacet:Q97K85|Q97K85_CLOAB	CAC1034	64	7370	4.4	0.781	4	18	SubName: Full=Putative uncharacterized protein; - Clostridium acetobutylicum # pI:4.37 MW:7370
Cacet:P52040|ETFB_CLOAB	CAC2710	259	28049	5.3	0.768	21	362	RecName: Full=Electron transfer flavoprotein subunit beta; - Clostridium acetobutylicum # pI:5.19 MW:28049
Cacet:Q9Z687|ATPB_CLOAB	CAC2865	466	51094	5	0.76	31	131	RecName: Full=ATP synthase subunit beta; - Clostridium acetobutylicum # pI:4.87 MW:51095
Cacet:Q97FW5|Q97FW5_CLOAB	CAC2611	207	23423	5.4	0.758	17	150	SubName: Full=Putative uncharacterized protein; - Clostridium acetobutylicum # pI:5.27 MW:23423
Cacet:O08309|KPYK_CLOAB	CAC0518	473	50592	6	0.755	33	612	RecName: Full=Pyruvate kinase; - Clostridium acetobutylicum # pI:5.74 MW:50592
Cacet:P23670|ADC_CLOAB	CAP0165	244	27537	6.2	0.75	23	217	RecName: Full=Acetoacetate decarboxylase; - Clostridium acetobutylicum # pI:5.81 MW:27537
Cacet:Q97GY6|Q97GY6_CLOAB	CAC2229	1171	128682	6.2	0.749	136	710	SubName: Full=Pyruvate:ferredoxin oxidoreductase; - Clostridium acetobutylicum # pI:5.88 MW:128682
Cacet:Q97EH5|EFTU_CLOAB	CAC3136	397	43453	5.2	0.748	33	361	RecName: Full=Elongation factor Tu; - Clostridium acetobutylicum # pI:5.04 MW:43453
Cacet:Q97FZ9|Q97FZ9_CLOAB	CAC2575	195	22158	6.8	0.744	17	91	SubName: Full=Rubrerythrin; - Clostridium acetobutylicum # pI:6.36 MW:22158
Cacet:Q97K92|Q97K92_CLOAB	CAC1027	392	44491	5.4	0.74	34	125	SubName: Full=Flavoprotein; - Clostridium acetobutylicum # pI:5.23 MW:44491
Cacet:Q97FY0|Q97FY0_CLOAB	CAC2595	59	6767	4.8	0.729	5	31	SubName: Full=Putative uncharacterized protein; - Clostridium acetobutylicum # pI:4.75 MW:6767
Cacet:Q97EV4|Q97EV4_CLOAB	CAC3002	187	22048	5.3	0.727	18	93	SubName: Full=Uncharacterized consrved protein, YHJR B.subti - Clostridium acetobutylicum # pI:5.09 MW:22049
Cacet:Q97EH3|RS7_CLOAB	CAC3139	156	17747	9.7	0.724	13	40	RecName: Full=30S ribosomal protein S7; - Clostridium acetobutylicum # pI:9.68 MW:17747
Cacet:P58253|SP0A_CLOAB	CAC2071	281	31530	6.8	0.722	27	107	RecName: Full=Stage 0 sporulation protein A homolog; - Clostridium acetobutylicum # pI:6.37 MW:31530
Cacet:Q97M88|Q97M88_CLOAB	CAC0310	81	9250	7	0.716	10	47	SubName: Full=Regulators of stationary/sporulation gene expr - Clostridium acetobutylicum # pI:6.57 MW:9250
Cacet:Q97EL2|RL13_CLOAB	CAC3098	144	16441	9.8	0.715	16	52	RecName: Full=50S ribosomal protein L13; - Clostridium acetobutylicum # pI:9.76 MW:16441
Cacet:O52632|PGK_CLOAB	CAC0710	397	42384	5.9	0.713	28	180	RecName: Full=Phosphoglycerate kinase; - Clostridium acetobutylicum # pI:5.62 MW:42384
Cacet:Q97I37|Q97I37_CLOAB	CAC1817	86	8823	6.8	0.709	7	28	SubName: Full=Stage V sporulation protein, spoVS; - Clostridium acetobutylicum # pI:6.16 MW:8823
Cacet:Q97N05|Q97N05_CLOAB	CAC0034	101	11310	6.9	0.703	16	95	SubName: Full=Putative uncharacterized protein; - Clostridium acetobutylicum # pI:6.37 MW:11310
Cacet:Q97EC3|Y3190_CLOAB	CAC3190	340	38810	5.6	0.7	20	69	RecName: Full=Putative ATP:guanido phosphotransferase CA_C31 - Clostridium acetobutylicum # pI:5.43 MW:38810
Cacet:P30721|DNAK_CLOAB	CAC1282	615	65649	5	0.696	57	604	RecName: Full=Chaperone protein dnaK; - Clostridium acetobutylicum # pI:4.80 MW:65649
Cacet:Q97D83|Q97D83_CLOAB	CAC3597	181	20107	5.7	0.696	26	484	SubName: Full=Rubrerythrin; - Clostridium acetobutylicum # pI:5.50 MW:20107
Cacet:Q97D82|Q97D82_CLOAB	CAC3598	181	20093	5.7	0.696	26	484	SubName: Full=Rubrerythrin; - Clostridium acetobutylicum # pI:5.50 MW:20093
Cacet:Q97I46|RS15_CLOAB	CAC1807	87	10257	10	0.69	9	43	RecName: Full=30S ribosomal protein S15; - Clostridium acetobutylicum # pI:9.99 MW:10257
Cacet:Q97EJ2|RS8_CLOAB	CAC3119	132	14681	9.7	0.689	14	47	RecName: Full=30S ribosomal protein S8; - Clostridium acetobutylicum # pI:9.69 MW:14682
Cacet:Q97I34|Q97I34_CLOAB	CAC1820	86	9029	8.4	0.686	8	364	SubName: Full=Phosphocarrier Protein - Clostridium acetobutylicum # pI:7.99 MW:9030
Cacet:Q97E14|TPX_CLOAB	CAC3306	164	18077	5.4	0.683	7	24	RecName: Full=Probable thiol peroxidase; - Clostridium acetobutylicum # pI:5.27 MW:18077
Cacet:Q04945|ADHB_CLOAB	CAC3298	390	43287	6.1	0.679	29	211	RecName: Full=NADH-dependent butanol dehydrogenase B; - Clostridium acetobutylicum # pI:5.75 MW:43287
Cacet:Q97GS1|Y2295_CLOAB	CAC2295	246	27205	4.8	0.675	12	144	RecName: Full=UPF0082 protein CA_C2295; - Clostridium acetobutylicum # pI:4.74 MW:27206
Cacet:Q97E91|SP5G_CLOAB	CAC3223	95	10808	5.3	0.674	10	66	RecName: Full=Putative septation protein spoVG; - Clostridium acetobutylicum # pI:5.25 MW:10808
Cacet:Q97FW6|Q97FW6_CLOAB	CAC2610	490	54552	5.2	0.663	38	434	SubName: Full=L-fucose isomerase related protein; - Clostridium acetobutylicum # pI:5.11 MW:54553
Cacet:Q97IA2|Q97IA2_CLOAB	CAC1750	86	8832	8.6	0.663	3	4	SubName: Full=SpoVS-related protein; - Clostridium acetobutylicum # pI:8.14 MW:8832
Cacet:Q97KV9|Q97KV9_CLOAB	CAC0807	65	7101	4.9	0.662	6	108	SubName: Full=Cold shock protein; - Clostridium acetobutylicum # pI:4.83 MW:7101
Cacet:Q97EJ3|RL6_CLOAB	CAC3118	179	19361	9.8	0.659	9	49	RecName: Full=50S ribosomal protein L6; - Clostridium acetobutylicum # pI:9.79 MW:19361
Cacet:Q97I65|EFTS_CLOAB	CAC1788	306	33592	5.4	0.654	20	125	RecName: Full=Elongation factor Ts; - Clostridium acetobutylicum # pI:5.29 MW:33592
Cacet:Q97LI2|Q97LI2_CLOAB	CAC0579	646	73871	6.9	0.653	49	136	SubName: Full=Serine protein kinase - Clostridium acetobutylicum # pI:6.49 MW:73871
Cacet:O05100|DEF1_CLOAB	CAC1722	150	16617	5.1	0.653	12	38	RecName: Full=Peptide deformylase 1; - Clostridium acetobutylicum # pI:4.98 MW:16617
Cacet:Q97H75|PPAC_CLOAB	CAC2138	310	34525	5.6	0.652	18	100	RecName: Full=Probable manganese-dependent inorganic pyropho - Clostridium acetobutylicum # pI:5.42 MW:34525
Cacet:P52046|CRT_CLOAB	CAC2712	261	28190	5.4	0.651	17	118	RecName: Full=3-hydroxybutyryl-CoA dehydratase; - Clostridium acetobutylicum # pI:5.39 MW:28190
Cacet:Q97J00|Y1486_CLOAB	CAC1486	86	9299	5	0.651	6	30	RecName: Full=UPF0180 protein CA_C1486; - Clostridium acetobutylicum # pI:4.99 MW:9300
Cacet:Q97TP0|Q97TP0_CLOAB	CAP0058	206	22229	9	0.65	13	680	SubName: Full=Rare lipoprotein A RLPA releated protein; - Clostridium acetobutylicum # pI:9.08 MW:22229
Cacet:Q97KX9|Q97KX9_CLOAB	CAC0787	149	16753	5	0.644	21	35	SubName: Full=Uncharacterized conserved protein, repeats; - Clostridium acetobutylicum # pI:4.90 MW:16753
Cacet:Q97KG3|Q97KG3_CLOAB	CAC0956	56	6157	10.8	0.643	4	110	SubName: Full=Putative uncharacterized protein; - Clostridium acetobutylicum # pI:10.75 MW:6157
Cacet:Q97FP8|G6PI_CLOAB	CAC2680	450	49791	5.5	0.642	30	134	RecName: Full=Glucose-6-phosphate isomerase; - Clostridium acetobutylicum # pI:5.37 MW:49791
Cacet:Q97EK3|RS13_CLOAB	CAC3107	123	14000	10.6	0.642	11	30	RecName: Full=30S ribosomal protein S13; - Clostridium acetobutylicum # pI:10.56 MW:14001
Cacet:Q97L84|Q97L84_CLOAB	CAC0678	142	15093	5.4	0.641	6	13	SubName: Full=CBS domains; - Clostridium acetobutylicum # pI:5.22 MW:15093
Cacet:Q97E03|Q97E03_CLOAB	CAC3317	97	10160	4.6	0.639	5	18	SubName: Full=Spore coat protein F - Clostridium acetobutylicum # pI:4.50 MW:10160
Cacet:Q97K83|Q97K83_CLOAB	CAC1036	472	51212	6.6	0.631	30	94	RecName: Full=Pyruvate kinase; - Clostridium acetobutylicum # pI:6.18 MW:51213
Cacet:Q97EL3|RS9_CLOAB	CAC3097	130	14483	10.9	0.631	11	18	RecName: Full=30S ribosomal protein S9; - Clostridium acetobutylicum # pI:10.91 MW:14483
Cacet:Q97LR0|Q97LR0_CLOAB	CAC0494	122	13573	6.5	0.631	4	5	SubName: Full=PemK family of DNA-binding proteins; - Clostridium acetobutylicum # pI:6.09 MW:13573
Cacet:Q97G09|Q97G09_CLOAB	CAC2565	230	24696	5.6	0.63	15	79	SubName: Full=NifU-related domain containing protein; - Clostridium acetobutylicum # pI:5.49 MW:24697
Cacet:P33752|CTFA_CLOAB	CAP0163	218	23641	8.9	0.628	25	120	RecName: Full=Butyrate--acetoacetate CoA-transferase subunit - Clostridium acetobutylicum # pI:9.00 MW:23641
Cacet:Q97FT6|TIG_CLOAB	CAC2641	431	49539	4.7	0.617	28	99	RecName: Full=Trigger factor; - Clostridium acetobutylicum # pI:4.68 MW:49539
Cacet:Q97KE7|Q97KE7_CLOAB	CAC0972	334	36139	5.6	0.617	16	40	SubName: Full=Isocitrate dehydrogenase; - Clostridium acetobutylicum # pI:5.47 MW:36139
Cacet:Q97EA3|Q97EA3_CLOAB	CAC3211	91	10347	9.4	0.615	9	63	SubName: Full=DNA binding protein HU; - Clostridium acetobutylicum # pI:9.43 MW:10347
Cacet:Q97EG7|RL10_CLOAB	CAC3146	168	18723	7.2	0.613	12	121	RecName: Full=50S ribosomal protein L10; - Clostridium acetobutylicum # pI:6.64 MW:18723
Cacet:Q97EC4|Q97EC4_CLOAB	CAC3189	813	91863	6.2	0.611	62	165	SubName: Full=ATPases with chaperone activity clpC, two ATP- - Clostridium acetobutylicum # pI:5.94 MW:91864
Cacet:Q97DX9|Q97DX9_CLOAB	CAC3341	208	22522	8.2	0.611	15	56	SubName: Full=Multimeric flavodoxin WrbA family protein; - Clostridium acetobutylicum # pI:8.47 MW:22522
Cacet:Q97GQ9|SP2AB_CLOAB	CAC2307	143	15944	4.6	0.608	6	35	RecName: Full=Anti-sigma F factor; - Clostridium acetobutylicum # pI:4.59 MW:15944
Cacet:Q97EH4|EFG_CLOAB	CAC3138	687	76403	5	0.606	44	310	RecName: Full=Elongation factor G; - Clostridium acetobutylicum # pI:4.96 MW:76403
Cacet:P23673|CTFB_CLOAB	CAP0164	221	23624	8.1	0.606	12	197	RecName: Full=Butyrate--acetoacetate CoA-transferase subunit - Clostridium acetobutylicum # pI:7.79 MW:23624
Cacet:Q04944|ADHA_CLOAB	CAC3299	389	42982	6.1	0.602	16	110	RecName: Full=NADH-dependent butanol dehydrogenase A; - Clostridium acetobutylicum # pI:5.81 MW:42982
Cacet:Q97FZ0|Q97FZ0_CLOAB	CAC2584	481	52940	5.3	0.599	20	90	SubName: Full=Protein containing ChW-repeats; - Clostridium acetobutylicum # pI:5.19 MW:52940
Cacet:Q97MR5|Y126_CLOAB	CAC0126	112	11986	4.9	0.598	5	20	RecName: Full=UPF0133 protein CA_C0126; - Clostridium acetobutylicum # pI:4.91 MW:11986
Cacet:Q97EJ6|RL30_CLOAB	CAC3115	57	6428	10.1	0.596	6	7	RecName: Full=50S ribosomal protein L30; - Clostridium acetobutylicum # pI:10.07 MW:6428
Cacet:Q97D46|Q97D46_CLOAB	CAC3634	550	61190	8.6	0.595	23	60	SubName: Full=Oligopeptide ABC transporter, periplasmic subs - Clostridium acetobutylicum # pI:8.60 MW:61190
Cacet:P52042|ACDS_CLOAB	CAC2711	379	41387	6.3	0.594	24	448	RecName: Full=Acyl-CoA dehydrogenase, short-chain specific; - Clostridium acetobutylicum # pI:5.98 MW:41387
Cacet:Q97EJ5|RS5_CLOAB	CAC3116	165	17436	9.6	0.594	12	51	RecName: Full=30S ribosomal protein S5; - Clostridium acetobutylicum # pI:9.57 MW:17436
Cacet:Q97EL6|Q97EL6_CLOAB	CAC3094	210	24686	4.9	0.59	8	13	SubName: Full=Uncharacterized consrved protein, associated w - Clostridium acetobutylicum # pI:4.82 MW:24686
Cacet:Q97EM7|Q97EM7_CLOAB	CAC3083	105	11568	4.8	0.59	4	6	SubName: Full=Thioredoxin; - Clostridium acetobutylicum # pI:4.69 MW:11568
Cacet:Q97F13|LUXS_CLOAB	CAC2942	158	17904	5.5	0.589	8	22	RecName: Full=S-ribosylhomocysteine lyase; - Clostridium acetobutylicum # pI:5.35 MW:17904
Cacet:Q97JL1|Q97JL1_CLOAB	CAC1263	189	21435	5.8	0.577	11	26	SubName: Full=HD superfamily hydrolase, yqeK B.subtilis orth - Clostridium acetobutylicum # pI:5.55 MW:21436
Cacet:Q97I66|RS2_CLOAB	CAC1787	233	26137	6.8	0.575	17	197	RecName: Full=30S ribosomal protein S2; - Clostridium acetobutylicum # pI:6.37 MW:26137
Cacet:Q97FW1|Q97FW1_CLOAB	CAC2615	153	17583	6.5	0.575	6	12	SubName: Full=Uncharacterized conserved protein, CotF B.subt - Clostridium acetobutylicum # pI:6.08 MW:17583
Cacet:Q97D48|Q97D48_CLOAB	CAC3632	565	62999	6.4	0.573	48	253	SubName: Full=Oligopeptide ABC transporter, periplasmic subs - Clostridium acetobutylicum # pI:6.04 MW:62999
Cacet:P58255|PTB_CLOAB	CAC3076	301	32228	6.8	0.571	18	45	RecName: Full=Phosphate butyryltransferase; - Clostridium acetobutylicum # pI:6.33 MW:32228
Cacet:Q97F85|METK_CLOAB	CAC2856	391	43039	5.5	0.57	24	56	RecName: Full=S-adenosylmethionine synthetase; - Clostridium acetobutylicum # pI:5.32 MW:43039
Cacet:Q97F73|UPP_CLOAB	CAC2879	209	23010	6.9	0.569	9	29	RecName: Full=Uracil phosphoribosyltransferase; - Clostridium acetobutylicum # pI:6.44 MW:23010
Cacet:Q97D25|Q97D25_CLOAB	CAC3657	482	52486	6.1	0.568	25	86	SubName: Full=NADP-dependent glyceraldehyde-3-phosphate dehy - Clostridium acetobutylicum # pI:5.77 MW:52486
Cacet:Q97LA2|Q97LA2_CLOAB	CAC0660	67	7415	5	0.567	3	9	SubName: Full=Putative uncharacterized protein; - Clostridium acetobutylicum # pI:4.87 MW:7415
Cacet:Q97DD8|Q97DD8_CLOAB	CAC3540	53	6017	6.1	0.566	2	3	SubName: Full=Putative uncharacterized protein; - Clostridium acetobutylicum # pI:5.68 MW:6017
Cacet:Q97ID1|Y1717_CLOAB	CAC1717	92	10098	5.5	0.554	4	23	RecName: Full=UPF0296 protein CA_C1717; - Clostridium acetobutylicum # pI:5.31 MW:10099
Cacet:Q97GY0|Q97GY0_CLOAB	CAC2235	309	32939	5.6	0.553	13	146	RecName: Full=Cysteine synthase; - Clostridium acetobutylicum # pI:5.54 MW:32939
Cacet:O69136|O69136_CLOAB	CAC2203	275	29521	6.1	0.553	17	161	SubName: Full=Flagellin; - Clostridium acetobutylicum # pI:5.78 MW:29521
Cacet:Q97J95|PUR7_CLOAB	CAC1391	235	26958	5.6	0.553	13	49	RecName: Full=Phosphoribosylaminoimidazole-succinocarboxamid - Clostridium acetobutylicum # pI:5.48 MW:26958
Cacet:Q45829|BUK1_CLOAB	CAC3075	355	38942	6.4	0.552	23	116	RecName: Full=Butyrate kinase 1; - Clostridium acetobutylicum # pI:5.98 MW:38942
Cacet:Q97EK5|RS4A_CLOAB	CAC3105	206	23744	9.8	0.549	14	50	RecName: Full=30S ribosomal protein S4 A; - Clostridium acetobutylicum # pI:9.78 MW:23745
Cacet:Q97GM9|Q97GM9_CLOAB	CAC2337	575	64715	5.8	0.548	30	81	SubName: Full=Phosphomannomutase; - Clostridium acetobutylicum # pI:5.59 MW:64715
Cacet:Q97IZ9|TLP_CLOAB	CAC1487	75	8909	6.2	0.547	4	7	RecName: Full=Protein tlp homolog; - Clostridium acetobutylicum # pI:5.87 MW:8909
Cacet:Q97J07|Q97J07_CLOAB	CAC1479	341	37512	6.3	0.543	23	55	SubName: Full=Branched-chain-amino-acid transaminase - Clostridium acetobutylicum # pI:5.94 MW:37512
Cacet:Q97EX1|Q97EX1_CLOAB	CAC2985	491	57605	5.1	0.542	22	44	SubName: Full=Putative uncharacterized protein; - Clostridium acetobutylicum # pI:5.05 MW:57605
Cacet:Q97LE8|Q97LE8_CLOAB	CAC0613	98	11200	6.9	0.541	4	10	SubName: Full=Spore coat protein F; - Clostridium acetobutylicum # pI:6.39 MW:11200
Cacet:Q97EH9|RL4_CLOAB	CAC3132	206	22866	9.8	0.539	19	78	RecName: Full=50S ribosomal protein L4; - Clostridium acetobutylicum # pI:9.78 MW:22866
Cacet:Q97E05|HTPG_CLOAB	CAC3315	624	72407	5.2	0.538	37	110	RecName: Full=Chaperone protein htpG; - Clostridium acetobutylicum # pI:5.09 MW:72408
Cacet:Q97N17|SYS1_CLOAB	CAC0021	424	48446	6	0.533	18	57	RecName: Full=Seryl-tRNA synthetase 1; - Clostridium acetobutylicum # pI:5.75 MW:48446
Cacet:Q97ET8|Q97ET8_CLOAB	CAC3018	184	20869	5.6	0.533	12	49	SubName: Full=Rubrerythrin; - Clostridium acetobutylicum # pI:5.36 MW:20869
Cacet:Q97E43|Q97E43_CLOAB	CAC3273	500	54240	5.7	0.532	16	90	SubName: Full=Possible surface protein, responsible for cell - Clostridium acetobutylicum # pI:5.42 MW:54240
Cacet:Q97M85|Q97M85_CLOAB	CAC0313	218	24979	5.4	0.532	17	30	SubName: Full=Phage shock protein A; - Clostridium acetobutylicum # pI:5.34 MW:24979
Cacet:Q97JN1|Q97JN1_CLOAB	CAC1242	335	35694	5.7	0.531	16	34	SubName: Full=MreB; - Clostridium acetobutylicum # pI:5.55 MW:35694
Cacet:Q97EH8|RL3_CLOAB	CAC3133	209	22556	10	0.531	14	43	RecName: Full=50S ribosomal protein L3; - Clostridium acetobutylicum # pI:10.00 MW:22556
Cacet:Q97KD3|Q97KD3_CLOAB	CAC0986	272	29999	9.1	0.529	12	16	SubName: Full=Lipoprotein, attached to the cytoplasmic membr - Clostridium acetobutylicum # pI:9.11 MW:29999
Cacet:Q97FP5|Q97FP5_CLOAB	CAC2683	93	10676	5.5	0.527	6	7	SubName: Full=Related to spore coat protein F; - Clostridium acetobutylicum # pI:5.40 MW:10676
Cacet:Q97G10|Q97G10_CLOAB	CAC2564	333	35299	6.9	0.526	25	96	SubName: Full=Putative uncharacterized protein; - Clostridium acetobutylicum # pI:6.46 MW:35299
Cacet:Q97N16|Q97N16_CLOAB	CAC0022	360	40384	7	0.525	13	24	SubName: Full=Aspartate-semialdehyde dehydrogenase; - Clostridium acetobutylicum # pI:6.63 MW:40384
Cacet:Q97DA8|Q97DA8_CLOAB	CAC3572	159	17856	4.6	0.522	6	10	SubName: Full=Biotin carboxyl carrier protein of acetyl-CoA - Clostridium acetobutylicum # pI:4.50 MW:17856
Cacet:Q97EI6|RL29_CLOAB	CAC3125	67	7856	6.8	0.522	5	8	RecName: Full=50S ribosomal protein L29; - Clostridium acetobutylicum # pI:6.32 MW:7856
Cacet:P52041|HBD_CLOAB	CAC2708	282	30583	6.1	0.521	13	80	RecName: Full=3-hydroxybutyryl-CoA dehydrogenase; - Clostridium acetobutylicum # pI:5.78 MW:30583
Cacet:Q97EA0|Q97EA0_CLOAB	CAC3214	183	20250	5.1	0.519	12	30	SubName: Full=Stage V sporulation protein T, AbrB family tra - Clostridium acetobutylicum # pI:5.01 MW:20250
Cacet:Q97FR4|Q97FR4_CLOAB	CAC2663	255	28338	7	0.518	8	55	SubName: Full=Protein containing cell-wall hydrolase domain; - Clostridium acetobutylicum # pI:6.51 MW:28338
Cacet:Q97GL2|Q97GL2_CLOAB	CAC2354	379	41622	7.3	0.517	13	23	SubName: Full=Nifs family aminotransferase; - Clostridium acetobutylicum # pI:6.87 MW:41622
Cacet:Q97TN2|Q97TN2_CLOAB	CAP0066	325	35304	6.2	0.511	16	54	SubName: Full=Mannose-specific phosphotransferase system com - Clostridium acetobutylicum # pI:5.81 MW:35305
Cacet:Q97F93|Q97F93_CLOAB	CAC2847	174	20293	5.7	0.506	4	5	SubName: Full=Ribosome-associated protein Y - Clostridium acetobutylicum # pI:5.59 MW:20293
Cacet:Q97EI3|RL22_CLOAB	CAC3128	111	12372	10.1	0.505	6	25	RecName: Full=50S ribosomal protein L22; - Clostridium acetobutylicum # pI:10.10 MW:12372
Cacet:Q97KV0|Q97KV0_CLOAB	CAC0816	242	27135	6	0.504	9	12	SubName: Full=Lipase-esterase related protein; - Clostridium acetobutylicum # pI:5.68 MW:27136
Cacet:Q97GN1|Q97GN1_CLOAB	CAC2335	303	34307	8.4	0.502	19	51	SubName: Full=UTP-glucose-1-phosphate uridylyltransferase; - Clostridium acetobutylicum # pI:8.47 MW:34307
Cacet:Q97EI1|RL2_CLOAB	CAC3130	277	30137	10.4	0.502	11	83	RecName: Full=50S ribosomal protein L2; - Clostridium acetobutylicum # pI:10.41 MW:30137
Cacet:Q97EM3|Q97EM3_CLOAB	CAC3087	539	59821	5.2	0.501	22	160	SubName: Full=Phosphoenolpyruvate-protein kinase - Clostridium acetobutylicum # pI:5.08 MW:59821
Cacet:Q97DA7|Q97DA7_CLOAB	CAC3573	411	43824	5.7	0.499	17	49	SubName: Full=3-oxoacyl-(Acyl-carrier-protein) synthase I; - Clostridium acetobutylicum # pI:5.49 MW:43824
Cacet:Q97KP0|Q97KP0_CLOAB	CAC0877	391	45371	6.8	0.496	20	71	SubName: Full=Cyclopropane fatty acid synthase; - Clostridium acetobutylicum # pI:6.39 MW:45371
Cacet:Q97KW3|Q97KW3_CLOAB	CAC0803	150	16276	5.6	0.493	5	6	SubName: Full=Putative uncharacterized protein; - Clostridium acetobutylicum # pI:5.36 MW:16276
Cacet:Q97IM3|Q97IM3_CLOAB	CAC1617	65	7770	5	0.492	5	6	SubName: Full=Putative uncharacterized protein; - Clostridium acetobutylicum # pI:4.87 MW:7770
Cacet:Q97EI9|RL24_CLOAB	CAC3122	106	11635	10	0.491	9	18	RecName: Full=50S ribosomal protein L24; - Clostridium acetobutylicum # pI:9.99 MW:11635
Cacet:Q97EH7|RS10_CLOAB	CAC3134	102	11481	9.6	0.49	8	23	RecName: Full=30S ribosomal protein S10; - Clostridium acetobutylicum # pI:9.64 MW:11482
Cacet:Q97M16|Q97M16_CLOAB	CAC0384	102	11014	8.6	0.49	2	2	SubName: Full=PTS system, cellobiose-specific component BII; - Clostridium acetobutylicum # pI:8.69 MW:11014
Cacet:Q97HB8|EFP_CLOAB	CAC2094	186	21076	5	0.489	9	34	RecName: Full=Elongation factor P; - Clostridium acetobutylicum # pI:4.98 MW:21076
Cacet:Q97ID5|Q97ID5_CLOAB	CAC1713	492	56071	5.2	0.488	23	61	SubName: Full=Coat morphogenesis sporulation protein spoIVA; - Clostridium acetobutylicum # pI:5.14 MW:56071
Cacet:Q97KE0|Q97KE0_CLOAB	CAC0979	125	14045	4.9	0.488	5	9	SubName: Full=Uncharacterized protein containing two CBS dom - Clostridium acetobutylicum # pI:4.71 MW:14045
Cacet:Q97LC7|Q97LC7_CLOAB	CAC0635	56	6669	8.8	0.482	5	24	SubName: Full=Zinc finger domain; - Clostridium acetobutylicum # pI:9.04 MW:6669
Cacet:P52039|ETFA_CLOAB	CAC2709	336	35964	5.8	0.479	19	75	RecName: Full=Electron transfer flavoprotein subunit alpha; - Clostridium acetobutylicum # pI:5.56 MW:35965
Cacet:Q97EJ4|RL18_CLOAB	CAC3117	117	12956	10.1	0.479	9	43	RecName: Full=50S ribosomal protein L18; - Clostridium acetobutylicum # pI:10.14 MW:12956
Cacet:Q97G29|Q97G29_CLOAB	CAC2543	393	43130	8.8	0.478	26	90	SubName: Full=Electron-transferring flavoprotein large subun - Clostridium acetobutylicum # pI:8.93 MW:43131
Cacet:Q97FP6|Q97FP6_CLOAB	CAC2682	69	7792	7.2	0.478	2	23	SubName: Full=Putative uncharacterized protein; - Clostridium acetobutylicum # pI:6.69 MW:7792
Cacet:Q97JC3|Q97JC3_CLOAB	CAC1363	182	19990	8.3	0.473	10	17	RecName: Full=Superoxide dismutase [Cu-Zn]; - Clostridium acetobutylicum # pI:8.50 MW:19990
Cacet:Q97IT9|Q97IT9_CLOAB	CAC1551	167	19278	7.2	0.473	9	22	SubName: Full=Nitroreductase family protein; - Clostridium acetobutylicum # pI:6.64 MW:19278
Cacet:Q97TS2|Q97TS2_CLOAB	CAP0025	554	62561	7.5	0.471	23	84	SubName: Full=Pyruvate decarboxylase; - Clostridium acetobutylicum # pI:7.20 MW:62561
Cacet:Q97EM0|Q97EM0_CLOAB	CAC3090	187	20331	9.4	0.471	5	6	SubName: Full=Fumarate hydratase, subunit B - Clostridium acetobutylicum # pI:9.40 MW:20331
Cacet:Q97D09|Q97D09_CLOAB	CAC3674	140	16349	6.3	0.471	5	5	SubName: Full=Two CBS domain containing protein; - Clostridium acetobutylicum # pI:5.91 MW:16349
Cacet:Q97TH2|Q97TH2_CLOAB	CAP0129	247	28026	6.5	0.47	12	29	SubName: Full=Glycogen-binding regulatory subunit of S/T pro - Clostridium acetobutylicum # pI:6.08 MW:28026
Cacet:P30726|GRPE_CLOAB	CAC1281	200	22662	4.6	0.47	8	26	RecName: Full=Protein grpE; - Clostridium acetobutylicum # pI:4.50 MW:22662
Cacet:Q97GB0|Q97GB0_CLOAB	CAC2459	558	62267	5.7	0.466	20	53	SubName: Full=2-oxoacid:ferredoxin oxidoreductase, alpha sub - Clostridium acetobutylicum # pI:5.54 MW:62267
Cacet:Q97F50|Q97F50_CLOAB	CAC2903	520	58249	4.8	0.462	18	48	SubName: Full=LysM domain containing membrane protein; - Clostridium acetobutylicum # pI:4.67 MW:58250
Cacet:Q97GV1|GLYA_CLOAB	CAC2264	411	45612	6.6	0.462	12	63	RecName: Full=Serine hydroxymethyltransferase; - Clostridium acetobutylicum # pI:6.16 MW:45612
Cacet:Q97GB1|Q97GB1_CLOAB	CAC2458	284	31790	6.9	0.461	13	41	SubName: Full=2-oxoacid ferredoxin oxidoreductase, beta subu - Clostridium acetobutylicum # pI:6.40 MW:31791
Cacet:Q97EG5|RL11_CLOAB	CAC3148	141	14689	9.7	0.461	6	71	RecName: Full=50S ribosomal protein L11; - Clostridium acetobutylicum # pI:9.75 MW:14689
Cacet:Q97EK6|RPOA_CLOAB	CAC3104	315	35416	5	0.46	13	25	RecName: Full=DNA-directed RNA polymerase subunit alpha; - Clostridium acetobutylicum # pI:4.96 MW:35416
Cacet:Q97KI5|Q97KI5_CLOAB	CAC0934	118	13954	6.4	0.458	6	12	SubName: Full=Putative uncharacterized protein; - Clostridium acetobutylicum # pI:5.97 MW:13954
Cacet:Q97EE6|Q97EE6_CLOAB	CAC3167	118	12882	7.2	0.458	5	21	SubName: Full=Uncharacterized conserved protein; - Clostridium acetobutylicum # pI:6.64 MW:12882
Cacet:P34159|Y3713_CLOAB	CAC3713	96	11003	4.4	0.458	2	4	RecName: Full=Uncharacterized protein CA_C3713; - Clostridium acetobutylicum # pI:4.35 MW:11003
Cacet:Q97IU4|Q97IU4_CLOAB	CAC1546	433	46416	6.6	0.457	13	29	SubName: Full=Pyrimidine-nucleoside phosphorylase; - Clostridium acetobutylicum # pI:6.23 MW:46416
Cacet:Q97JI3|Q97JI3_CLOAB	CAC1297	197	21935	5.1	0.457	8	266	SubName: Full=N-terminal of elongation factor Ts; - Clostridium acetobutylicum # pI:4.92 MW:21935
Cacet:Q97E28|Q97E28_CLOAB	CAC3288	248	27440	6.2	0.456	15	50	SubName: Full=Iron-regulated ABC transporter ATPase subunit - Clostridium acetobutylicum # pI:5.83 MW:27440
Cacet:Q97DW3|Q97DW3_CLOAB	CAC3357	149	15540	9.1	0.456	3	28	SubName: Full=Putative uncharacterized protein; - Clostridium acetobutylicum # pI:9.05 MW:15540
Cacet:Q97KH5|Q97KH5_CLOAB	CAC0944	662	72707	5.4	0.455	24	92	SubName: Full=Transketolase; - Clostridium acetobutylicum # pI:5.21 MW:72707
Cacet:Q97EB9|MURD_CLOAB	CAC3194	462	51942	7.9	0.455	18	19	RecName: Full=UDP-N-acetylmuramoylalanine--D-glutamate ligas - Clostridium acetobutylicum # pI:7.98 MW:51942
Cacet:Q97L81|Q97L81_CLOAB	CAC0681	121	13471	5.4	0.455	5	10	SubName: Full=Nitrogen regulatory protein PII, gene nrgB; - Clostridium acetobutylicum # pI:5.31 MW:13471
Cacet:Q97FL3|Q97FL3_CLOAB	CAC2723	465	51637	5	0.454	19	54	SubName: Full=Deacethylase/dipeptidase/desuccinylase family - Clostridium acetobutylicum # pI:4.89 MW:51637
Cacet:Q97EG6|RL1_CLOAB	CAC3147	229	24460	9.4	0.454	13	47	RecName: Full=50S ribosomal protein L1; - Clostridium acetobutylicum # pI:9.43 MW:24461
Cacet:Q97GY5|Q97GY5_CLOAB	CAC2230	175	19416	10	0.446	4	8	SubName: Full=Uncharacterized protein of PR1 family, YkwD B. - Clostridium acetobutylicum # pI:10.01 MW:19416
Cacet:Q97JE8|Q97JE8_CLOAB	CAC1338	200	22446	5.5	0.445	7	27	SubName: Full=Spore coat protein COTJC; - Clostridium acetobutylicum # pI:5.30 MW:22446
Cacet:Q97JN7|Q97JN7_CLOAB	CAC1236	63	7786	4.3	0.444	3	6	SubName: Full=Putative uncharacterized protein; - Clostridium acetobutylicum # pI:4.27 MW:7786
Cacet:Q97IB7|RL28_CLOAB	CAC1733	63	7060	10.7	0.444	4	5	RecName: Full=50S ribosomal protein L28; - Clostridium acetobutylicum # pI:10.72 MW:7060
Cacet:Q97I51|IF2_CLOAB	CAC1802	693	76337	5.3	0.443	31	88	RecName: Full=Translation initiation factor IF-2; - Clostridium acetobutylicum # pI:5.16 MW:76338
Cacet:Q97F58|DDL_CLOAB	CAC2895	343	38206	5.3	0.443	11	28	RecName: Full=D-alanine--D-alanine ligase; - Clostridium acetobutylicum # pI:5.19 MW:38206
Cacet:Q97EI8|RL14_CLOAB	CAC3123	122	13162	10.1	0.443	8	15	RecName: Full=50S ribosomal protein L14; - Clostridium acetobutylicum # pI:10.06 MW:13163
Cacet:Q97LA4|Q97LA4_CLOAB	CAC0658	518	59608	7.8	0.442	26	81	SubName: Full=Fe-S oxidoreductase; - Clostridium acetobutylicum # pI:7.96 MW:59609
Cacet:Q97MD0|Q97MD0_CLOAB	CAC0268	258	29059	5.8	0.442	9	11	SubName: Full=ABC transporter ATP-binding protein; - Clostridium acetobutylicum # pI:5.55 MW:29059
Cacet:Q97L53|GPMI_CLOAB	CAC0712	510	56402	5.5	0.435	22	66	RecName: Full=2,3-bisphosphoglycerate-independent phosphogly - Clostridium acetobutylicum # pI:5.29 MW:56402
Cacet:Q97N20|Q97N20_CLOAB	CAC0018	200	22499	5.8	0.435	12	32	SubName: Full=Putative NADPH-quinone reductase, YabF family; - Clostridium acetobutylicum # pI:5.55 MW:22499
Cacet:Q97EJ0|RL5_CLOAB	CAC3121	180	20662	9.5	0.433	9	55	RecName: Full=50S ribosomal protein L5; - Clostridium acetobutylicum # pI:9.50 MW:20662
Cacet:Q97DA9|FABZ_CLOAB	CAC3571	141	15438	9.3	0.433	8	15	RecName: Full=(3R)-hydroxymyristoyl-[acyl-carrier-protein] d - Clostridium acetobutylicum # pI:9.30 MW:15439
Cacet:P58251|GATC1_CLOAB	CAC2671	95	11037	4.3	0.432	2	2	RecName: Full=Glutamyl-tRNA(Gln) amidotransferase subunit C - Clostridium acetobutylicum # pI:4.26 MW:11037
Cacet:Q97L60|Q97L60_CLOAB	CAC0702	357	38354	8.8	0.429	13	14	SubName: Full=Predicted lipoprotein, Med/BMP family; - Clostridium acetobutylicum # pI:8.84 MW:38354
Cacet:Q97GZ7|Q97GZ7_CLOAB	CAC2218	119	13110	5.6	0.429	3	3	SubName: Full=Chemotaxis signal receiving protein CheY; - Clostridium acetobutylicum # pI:5.47 MW:13110
Cacet:Q97JE0|ARAA2_CLOAB	CAC1346	488	55488	5.8	0.428	19	41	RecName: Full=L-arabinose isomerase 2; - Clostridium acetobutylicum # pI:5.57 MW:55488
Cacet:Q97FW4|Q97FW4_CLOAB	CAC2612	500	55014	6.1	0.428	15	105	SubName: Full=Xylulose kinase; - Clostridium acetobutylicum # pI:5.81 MW:55014
Cacet:Q97MV0|ILVC_CLOAB	CAC0091	337	37663	5.3	0.424	12	41	RecName: Full=Ketol-acid reductoisomerase; - Clostridium acetobutylicum # pI:5.20 MW:37663
Cacet:Q97G28|Q97G28_CLOAB	CAC2544	262	29256	7.8	0.424	13	62	SubName: Full=Electron-transferring flavoprotein small subun - Clostridium acetobutylicum # pI:7.60 MW:29256
Cacet:Q97GI8|DAPB_CLOAB	CAC2379	250	27301	6	0.424	6	12	RecName: Full=Dihydrodipicolinate reductase; - Clostridium acetobutylicum # pI:5.65 MW:27301
Cacet:Q97K67|Q97K67_CLOAB	CAC1052	322	35665	8.8	0.422	12	67	SubName: Full=Membrane protease subunit, stomatin/prohibitin - Clostridium acetobutylicum # pI:8.74 MW:35665
Cacet:Q97J91|PUR9_CLOAB	CAC1395	499	55238	6	0.421	19	41	RecName: Full=Bifunctional purine biosynthesis protein purH; - Clostridium acetobutylicum # pI:5.67 MW:55238
Cacet:Q97EJ7|RL15_CLOAB	CAC3114	146	15496	10.3	0.418	8	92	RecName: Full=50S ribosomal protein L15; - Clostridium acetobutylicum # pI:10.31 MW:15496
Cacet:Q97JD0|Q97JD0_CLOAB	CAC1356	472	53580	6	0.417	22	195	SubName: Full=Thiamine biosynthesis enzyme ThiH; - Clostridium acetobutylicum # pI:5.67 MW:53580
Cacet:Q97IA7|RL32_CLOAB	CAC1745	60	6884	9.9	0.417	2	6	RecName: Full=50S ribosomal protein L32; - Clostridium acetobutylicum # pI:9.97 MW:6884
Cacet:Q97EG4|Q97EG4_CLOAB	CAC3149	173	19603	6.2	0.416	6	12	RecName: Full=Transcription antitermination protein nusG; - Clostridium acetobutylicum # pI:6.00 MW:19603
Cacet:Q97TR3|Q97TR3_CLOAB	CAP0034	106	12101	6.5	0.415	3	5	SubName: Full=Rhodanese-like domain; - Clostridium acetobutylicum # pI:6.06 MW:12101
Cacet:Q97IE9|Q97IE9_CLOAB	CAC1693	373	39389	5	0.413	13	16	RecName: Full=Cell division protein ftsZ; - Clostridium acetobutylicum # pI:4.87 MW:39389
Cacet:Q97E93|KPRS_CLOAB	CAC3221	319	34862	6.5	0.411	8	23	RecName: Full=Ribose-phosphate pyrophosphokinase; - Clostridium acetobutylicum # pI:6.13 MW:34863
Cacet:Q97GI5|Q97GI5_CLOAB	CAC2382	229	26514	7.8	0.41	8	28	SubName: Full=Single-strand DNA-binding protein, ssb; - Clostridium acetobutylicum # pI:7.61 MW:26514
Cacet:Q97EX8|GATA2_CLOAB	CAC2977	478	52481	5.4	0.408	11	26	RecName: Full=Glutamyl-tRNA(Gln) amidotransferase subunit A - Clostridium acetobutylicum # pI:5.24 MW:52482
Cacet:Q97GX9|Q97GX9_CLOAB	CAC2236	147	16544	5.7	0.408	4	5	SubName: Full=Uncharacterized conserved protein of YjeB/RRF2 - Clostridium acetobutylicum # pI:5.60 MW:16544
Cacet:Q97EG2|RL33_CLOAB	CAC3151	49	6012	9.6	0.408	2	2	RecName: Full=50S ribosomal protein L33; - Clostridium acetobutylicum # pI:9.70 MW:6012
Cacet:Q97E72|Q97E72_CLOAB	CAC3244	437	48763	8	0.405	10	31	SubName: Full=Spore cortex-lytic enzyme, pre-pro-form - Clostridium acetobutylicum # pI:8.09 MW:48764
Cacet:Q97I63|RRF_CLOAB	CAC1790	185	20830	8.2	0.405	4	11	RecName: Full=Ribosome-recycling factor; - Clostridium acetobutylicum # pI:7.76 MW:20830
Cacet:Q97EK4|RS11_CLOAB	CAC3106	131	14078	10.7	0.405	8	31	RecName: Full=30S ribosomal protein S11; - Clostridium acetobutylicum # pI:10.68 MW:14078
Cacet:P71104|ACKA_CLOAB	CAC1743	401	44342	6.7	0.404	15	37	RecName: Full=Acetate kinase; - Clostridium acetobutylicum # pI:6.23 MW:44343
Cacet:Q97LC5|SYY1_CLOAB	CAC0637	407	46435	6.6	0.403	11	34	RecName: Full=Tyrosyl-tRNA synthetase 1; - Clostridium acetobutylicum # pI:6.15 MW:46436
Cacet:Q97EM5|Q97EM5_CLOAB	CAC3085	694	76207	5	0.402	21	47	SubName: Full=TPR-repeat-containing protein; Cell-adhesion d - Clostridium acetobutylicum # pI:4.77 MW:76207
Cacet:Q97KM5|Q97KM5_CLOAB	CAC0892	337	37214	6.6	0.401	12	31	SubName: Full=DAHP synthase related protein; - Clostridium acetobutylicum # pI:6.15 MW:37214
Cacet:Q97G30|Q97G30_CLOAB	CAC2542	467	51880	5.2	0.398	23	43	SubName: Full=FAD/FMN-containing dehydrogenase; - Clostridium acetobutylicum # pI:5.06 MW:51880
Cacet:Q97DS8|Q97DS8_CLOAB	CAC3394	96	11319	7.3	0.396	5	23	SubName: Full=Uncharacterized conserved protein, YGIN family - Clostridium acetobutylicum # pI:6.74 MW:11320
Cacet:Q97LA0|Q97LA0_CLOAB	CAC0662	451	51279	8.1	0.395	18	26	SubName: Full=Sugar ABC transporter, periplasmic sugar-bindi - Clostridium acetobutylicum # pI:8.21 MW:51279
Cacet:Q97K49|Q97K49_CLOAB	CAC1072	470	53131	6.4	0.394	13	32	SubName: Full=Fe-S oxidoreductase; - Clostridium acetobutylicum # pI:6.01 MW:53131
Cacet:P58276|CLPP_CLOAB	CAC2640	193	21423	5.2	0.394	15	54	RecName: Full=ATP-dependent Clp protease proteolytic subunit - Clostridium acetobutylicum # pI:5.03 MW:21424
Cacet:P71103|PTA_CLOAB	CAC1742	333	36140	5.2	0.393	11	56	RecName: Full=Phosphate acetyltransferase; - Clostridium acetobutylicum # pI:5.06 MW:36140
Cacet:Q97JL7|RL21_CLOAB	CAC1257	103	11508	9.7	0.388	3	49	RecName: Full=50S ribosomal protein L21; - Clostridium acetobutylicum # pI:9.72 MW:11509
Cacet:Q97FG0|Q97FG0_CLOAB	CAC2780	98	11114	5.1	0.388	3	4	SubName: Full=Spore coat protein, cotF related; - Clostridium acetobutylicum # pI:4.83 MW:11114
Cacet:Q97K30|APEA_CLOAB	CAC1091	465	52011	5.2	0.387	19	68	RecName: Full=Probable M18 family aminopeptidase 1; - Clostridium acetobutylicum # pI:5.11 MW:52012
Cacet:Q97EI4|RS3_CLOAB	CAC3127	222	24740	9.9	0.387	8	124	RecName: Full=30S ribosomal protein S3; - Clostridium acetobutylicum # pI:9.91 MW:24740
Cacet:Q97E94|Q97E94_CLOAB	CAC3220	228	26092	5.2	0.386	7	13	SubName: Full=Response regulator - Clostridium acetobutylicum # pI:5.06 MW:26092
Cacet:Q97I78|Q97I78_CLOAB	CAC1775	581	64676	6.1	0.384	18	89	SubName: Full=Predicted membrane protein; - Clostridium acetobutylicum # pI:5.77 MW:64676
Cacet:Q97GK5|IF3_CLOAB	CAC2361	175	19857	9.6	0.383	6	7	RecName: Full=Translation initiation factor IF-3; - Clostridium acetobutylicum # pI:9.59 MW:19857
Cacet:Q97KC9|SYE_CLOAB	CAC0990	485	55471	5.6	0.381	19	24	RecName: Full=Glutamyl-tRNA synthetase; - Clostridium acetobutylicum # pI:5.41 MW:55472
Cacet:Q97EJ9|KAD_CLOAB	CAC3112	215	23945	6.2	0.381	7	15	RecName: Full=Adenylate kinase; - Clostridium acetobutylicum # pI:5.83 MW:23945
Cacet:Q97I75|Q97I75_CLOAB	CAC1778	216	24481	4.9	0.38	5	8	SubName: Full=Amidase from nicotinamidase family; - Clostridium acetobutylicum # pI:4.80 MW:24481
Cacet:Q97GN4|Q97GN4_CLOAB	CAC2332	351	40553	5.8	0.379	11	29	RecName: Full=dTDP-glucose 4,6-dehydratase; - Clostridium acetobutylicum # pI:5.50 MW:40553
Cacet:Q97MI9|Q97MI9_CLOAB	CAC0207	224	24512	9.3	0.379	7	24	SubName: Full=Putative uncharacterized protein; - Clostridium acetobutylicum # pI:9.34 MW:24512
Cacet:Q97DT0|Q97DT0_CLOAB	CAC3392	386	42245	5.6	0.378	10	127	SubName: Full=NADH-dependent butanol dehydrogenase; - Clostridium acetobutylicum # pI:5.39 MW:42246
Cacet:Q97EH2|RS12_CLOAB	CAC3140	125	13637	11	0.376	5	26	RecName: Full=30S ribosomal protein S12; - Clostridium acetobutylicum # pI:10.96 MW:13637
Cacet:Q97GN3|Q97GN3_CLOAB	CAC2333	288	32063	6	0.375	9	32	RecName: Full=Glucose-1-phosphate thymidylyltransferase; - Clostridium acetobutylicum # pI:5.72 MW:32063
Cacet:Q97EB6|GREA_CLOAB	CAC3198	158	17712	4.8	0.373	4	4	RecName: Full=Transcription elongation factor greA; - Clostridium acetobutylicum # pI:4.70 MW:17712
Cacet:Q97EH0|RPOC_CLOAB	CAC3142	1182	131810	7.9	0.372	37	81	RecName: Full=DNA-directed RNA polymerase subunit beta'; - Clostridium acetobutylicum # pI:8.10 MW:131811
Cacet:Q97IV0|Q97IV0_CLOAB	CAC1540	328	37233	5.2	0.372	10	17	SubName: Full=Uncharacterized ATP-grasp enzyme; - Clostridium acetobutylicum # pI:5.12 MW:37234
Cacet:Q97J96|Q97J96_CLOAB	CAC1390	159	17149	6.5	0.371	5	28	SubName: Full=Phosphoribosylcarboxyaminoimidazole - Clostridium acetobutylicum # pI:6.14 MW:17149
Cacet:Q97GQ1|Q97GQ1_CLOAB	CAC2315	280	31531	6	0.368	7	11	SubName: Full=DTDP-4-dehydrorhamnose reductase, rfbD ortholo - Clostridium acetobutylicum # pI:5.71 MW:31531
Cacet:P69000|AMPM_CLOAB	CAC3111	250	27301	5.3	0.368	8	23	RecName: Full=Methionine aminopeptidase; - Clostridium acetobutylicum # pI:5.14 MW:27301
Cacet:Q97F72|Q97F72_CLOAB	CAC2880	152	16655	7.4	0.368	9	38	SubName: Full=Ribose 5-phosphate isomerase, RpiB; - Clostridium acetobutylicum # pI:6.95 MW:16655
Cacet:Q97LF4|APEB_CLOAB	CAC0607	433	48393	5.7	0.367	11	21	RecName: Full=Probable M18 family aminopeptidase 2; - Clostridium acetobutylicum # pI:5.49 MW:48393
Cacet:Q97EI2|RS19_CLOAB	CAC3129	93	10466	10.1	0.366	6	28	RecName: Full=30S ribosomal protein S19; - Clostridium acetobutylicum # pI:10.06 MW:10466
Cacet:Q97MP5|Q97MP5_CLOAB	CAC0147	318	35483	6.3	0.365	10	29	SubName: Full=ABC transporter, ATP-binding protein; - Clostridium acetobutylicum # pI:5.99 MW:35483
Cacet:Q97KY7|Q97KY7_CLOAB	CAC0779	211	23599	9.2	0.365	4	11	SubName: Full=Amidase related to nicotinamidase; - Clostridium acetobutylicum # pI:9.26 MW:23599
Cacet:Q97FQ7|GATA1_CLOAB	CAC2670	485	53209	5.6	0.363	12	16	RecName: Full=Glutamyl-tRNA(Gln) amidotransferase subunit A - Clostridium acetobutylicum # pI:5.46 MW:53209
Cacet:Q97TN4|ALF1_CLOAB	CAP0064	295	33505	5.5	0.363	7	11	RecName: Full=Fructose-bisphosphate aldolase class 1; - Clostridium acetobutylicum # pI:5.37 MW:33505
Cacet:Q97FR9|Q97FR9_CLOAB	CAC2658	696	76742	5.8	0.362	18	64	SubName: Full=Glutamine synthetase type III; - Clostridium acetobutylicum # pI:5.56 MW:76742
Cacet:Q97JK9|Q97JK9_CLOAB	CAC1265	127	13821	5.6	0.362	3	6	SubName: Full=Translation initiation inhibitor, yabJ B.subti - Clostridium acetobutylicum # pI:5.55 MW:13821
Cacet:Q97EK1|IF1_CLOAB	CAC3109	72	8189	7.3	0.361	4	8	RecName: Full=Translation initiation factor IF-1; - Clostridium acetobutylicum # pI:6.56 MW:8189
Cacet:Q97D87|PURA_CLOAB	CAC3593	428	46969	5.7	0.36	13	35	RecName: Full=Adenylosuccinate synthetase; - Clostridium acetobutylicum # pI:5.49 MW:46969
Cacet:Q97KB1|Q97KB1_CLOAB	CAC1008	125	14819	9.2	0.36	2	4	SubName: Full=Putative uncharacterized protein; - Clostridium acetobutylicum # pI:9.28 MW:14819
Cacet:Q97JJ3|Q97JJ3_CLOAB	CAC1287	114	12588	6.4	0.36	4	12	SubName: Full=HIT family hydrolase; - Clostridium acetobutylicum # pI:5.93 MW:12588
Cacet:Q97IP4|Q97IP4_CLOAB	CAC1596	543	59474	6.1	0.359	13	26	SubName: Full=Malic enzyme; - Clostridium acetobutylicum # pI:5.78 MW:59474
Cacet:Q97I97|RS16_CLOAB	CAC1755	81	9148	9.9	0.358	2	5	RecName: Full=30S ribosomal protein S16; - Clostridium acetobutylicum # pI:9.94 MW:9148
Cacet:O08308|K6PF_CLOAB	CAC0517	319	34194	7.4	0.357	8	35	RecName: Full=6-phosphofructokinase; - Clostridium acetobutylicum # pI:6.92 MW:34194
Cacet:Q97KX4|Q97KX4_CLOAB	CAC0792	280	31938	6.6	0.357	9	12	SubName: Full=D-amino acid aminotransferase; - Clostridium acetobutylicum # pI:6.20 MW:31938
Cacet:Q97JM4|Q97JM4_CLOAB	CAC1249	263	28769	5.6	0.357	9	13	SubName: Full=Septum site-determining protein MinD, ATPase; - Clostridium acetobutylicum # pI:5.45 MW:28770
Cacet:Q97GI0|Q97GI0_CLOAB	CAC2387	84	9065	6.5	0.357	2	5	SubName: Full=Putative uncharacterized protein; - Clostridium acetobutylicum # pI:6.06 MW:9066
Cacet:Q97GK9|SYFA_CLOAB	CAC2357	339	38508	7.1	0.354	10	21	RecName: Full=Phenylalanyl-tRNA synthetase alpha chain; - Clostridium acetobutylicum # pI:6.69 MW:38509
Cacet:Q97LG7|PDXS_CLOAB	CAC0594	291	31833	5.6	0.351	9	22	RecName: Full=Pyridoxal biosynthesis lyase pdxS; - Clostridium acetobutylicum # pI:5.50 MW:31833
Cacet:Q97KE8|Q97KE8_CLOAB	CAC0971	642	69634	6.2	0.35	17	48	SubName: Full=Aconitase A; - Clostridium acetobutylicum # pI:5.83 MW:69634
Cacet:Q9Z688|ATPG_CLOAB	CAC2866	282	31137	9.2	0.348	8	16	RecName: Full=ATP synthase gamma chain; - Clostridium acetobutylicum # pI:9.19 MW:31137
Cacet:Q97MB4|NPD_CLOAB	CAC0284	245	27193	5.9	0.347	11	25	RecName: Full=NAD-dependent deacetylase; - Clostridium acetobutylicum # pI:5.57 MW:27193
Cacet:Q97GI6|DAPH_CLOAB	CAC2381	236	25119	5.4	0.347	4	5	RecName: Full=2,3,4,5-tetrahydropyridine-2,6-dicarboxylate N - Clostridium acetobutylicum # pI:5.22 MW:25119
Cacet:O05098|ATPF_CLOAB	CAC2869	159	18245	5.4	0.346	4	4	RecName: Full=ATP synthase subunit b; - Clostridium acetobutylicum # pI:5.30 MW:18245
Cacet:Q97JD8|Q97JD8_CLOAB	CAC1348	663	73803	6.8	0.345	16	64	SubName: Full=Transketolase, TKT; - Clostridium acetobutylicum # pI:6.33 MW:73803
Cacet:Q97GC0|Q97GC0_CLOAB	CAC2449	400	45044	5.7	0.345	12	44	SubName: Full=Predicted flavoprotein; - Clostridium acetobutylicum # pI:5.43 MW:45044
Cacet:Q97JH0|Q97JH0_CLOAB	CAC1315	148	16119	9.2	0.345	2	35	SubName: Full=Peptodoglycan-binding domain containing protei - Clostridium acetobutylicum # pI:9.22 MW:16119
Cacet:Q97LS8|PEPT_CLOAB	CAC0476	408	45871	5.2	0.343	12	70	RecName: Full=Peptidase T; - Clostridium acetobutylicum # pI:5.04 MW:45871
Cacet:Q97GM3|Q97GM3_CLOAB	CAC2343	182	20110	8.9	0.341	4	5	SubName: Full=LPS biosynthesis O-acetyl transferase; - Clostridium acetobutylicum # pI:8.89 MW:20110
Cacet:Q97IF7|Q97IF7_CLOAB	CAC1684	605	67733	5.2	0.339	15	35	SubName: Full=TYPA/BIPA type GTPase; - Clostridium acetobutylicum # pI:5.13 MW:67733
Cacet:Q97DM3|Q97DM3_CLOAB	CAC3450	307	34694	9.1	0.339	7	13	SubName: Full=Putative uncharacterized protein; - Clostridium acetobutylicum # pI:9.19 MW:34694
Cacet:Q97GI3|Q97GI3_CLOAB	CAC2384	65	7747	9.7	0.338	2	2	SubName: Full=Putative uncharacterized protein; - Clostridium acetobutylicum # pI:9.70 MW:7747
Cacet:Q97GQ5|Q97GQ5_CLOAB	CAC2311	187	21243	6.7	0.337	8	17	SubName: Full=Nitroreductase family protein; - Clostridium acetobutylicum # pI:6.22 MW:21243
Cacet:Q9Z690|ATPD_CLOAB	CAC2868	179	20794	8.2	0.335	6	11	RecName: Full=ATP synthase subunit delta; - Clostridium acetobutylicum # pI:7.81 MW:20795
Cacet:Q97LG8|RISB_CLOAB	CAC0593	155	16486	6.5	0.335	4	7	RecName: Full=6,7-dimethyl-8-ribityllumazine synthase; - Clostridium acetobutylicum # pI:6.14 MW:16486
Cacet:Q97DA5|Q97DA5_CLOAB	CAC3575	308	33811	5.3	0.334	6	10	SubName: Full=Malonyl CoA-acyl carrier protein transacylase; - Clostridium acetobutylicum # pI:5.23 MW:33811
Cacet:Q97EI7|RS17_CLOAB	CAC3124	84	9875	10.3	0.333	3	12	RecName: Full=30S ribosomal protein S17; - Clostridium acetobutylicum # pI:10.28 MW:9875
Cacet:Q97LX1|Q97LX1_CLOAB	CAC0433	441	47311	4.9	0.331	12	94	SubName: Full=Methyl-accepting chemotaxis protein; - Clostridium acetobutylicum # pI:4.78 MW:47311
Cacet:Q97MQ1|Q97MQ1_CLOAB	CAC0141	279	29740	5	0.33	7	8	SubName: Full=Membrane permease, predicted cation efflux pum - Clostridium acetobutylicum # pI:4.75 MW:29740
Cacet:Q97JW3|Q97JW3_CLOAB	CAC1160	107	12868	6.5	0.327	4	6	SubName: Full=Putative uncharacterized protein; - Clostridium acetobutylicum # pI:6.11 MW:12868
Cacet:Q97EI0|RL23_CLOAB	CAC3131	98	11140	9.5	0.327	7	13	RecName: Full=50S ribosomal protein L23; - Clostridium acetobutylicum # pI:9.55 MW:11140
Cacet:Q97I93|RL19_CLOAB	CAC1759	114	13037	10.4	0.325	6	24	RecName: Full=50S ribosomal protein L19; - Clostridium acetobutylicum # pI:10.44 MW:13037
Cacet:Q97IL1|Q97IL1_CLOAB	CAC1629	188	20400	5.1	0.324	6	10	SubName: Full=Putative intracellular protease/amidase, ThiJ - Clostridium acetobutylicum # pI:5.02 MW:20400
Cacet:Q97IQ1|Q97IQ1_CLOAB	CAC1589	543	59488	6.1	0.322	12	25	SubName: Full=Malic enzyme; - Clostridium acetobutylicum # pI:5.78 MW:59488
Cacet:Q97LQ9|THIE_CLOAB	CAC0495	211	23159	8.6	0.322	3	8	RecName: Full=Thiamine-phosphate pyrophosphorylase; - Clostridium acetobutylicum # pI:8.52 MW:23159
Cacet:Q97JJ1|Q97JJ1_CLOAB	CAC1289	149	16585	8.5	0.322	5	24	SubName: Full=Uncharacterized conserved protein, YqeY B.subt - Clostridium acetobutylicum # pI:8.55 MW:16585
Cacet:Q97N21|SYS2_CLOAB	CAC0017	425	48653	6.4	0.318	8	9	RecName: Full=Seryl-tRNA synthetase 2; - Clostridium acetobutylicum # pI:5.98 MW:48653
Cacet:Q97HQ1|Q97HQ1_CLOAB	CAC1958	274	31820	6.7	0.318	11	20	SubName: Full=Predicted aldo/keto reductase, YTBE/YVGN B.sub - Clostridium acetobutylicum # pI:6.27 MW:31820
Cacet:Q97G87|Q97G87_CLOAB	CAC2482	198	22360	7.3	0.318	4	8	RecName: Full=Carbonic anhydrase; - Clostridium acetobutylicum # pI:6.86 MW:22360
Cacet:Q97FE9|Q97FE9_CLOAB	CAC2791	461	53242	6.5	0.317	15	31	SubName: Full=MoaA/NirJ family Fe-S oxidoreductase; - Clostridium acetobutylicum # pI:6.10 MW:53242
Cacet:Q97E26|Q97E26_CLOAB	CAC3290	366	41041	5.8	0.317	8	15	SubName: Full=Iron-regulated ABC-type transporter membrane c - Clostridium acetobutylicum # pI:5.54 MW:41041
Cacet:Q97HB7|Q97HB7_CLOAB	CAC2095	356	39336	5.8	0.317	12	44	SubName: Full=Aminopeptidase P AMPP/PEPQ family enzyme, YQHT - Clostridium acetobutylicum # pI:5.58 MW:39337
Cacet:Q97DQ5|Q97DQ5_CLOAB	CAC3417	161	18288	8.6	0.317	5	9	SubName: Full=Flavodoxin; - Clostridium acetobutylicum # pI:8.70 MW:18288
Cacet:Q97IP6|RS4C_CLOAB	CAC1594	196	22724	9.9	0.316	3	4	RecName: Full=Putative 30S ribosomal protein S4 C; - Clostridium acetobutylicum # pI:9.86 MW:22724
Cacet:Q97KV1|Q97KV1_CLOAB	CAC0815	499	55171	5.3	0.315	8	44	SubName: Full=Methyl-accepting chemotaxis protein; - Clostridium acetobutylicum # pI:5.21 MW:55171
Cacet:Q97IF2|Q97IF2_CLOAB	CAC1690	352	39108	7.6	0.315	9	13	SubName: Full=PilT ATPase involved in pili biogenesis; - Clostridium acetobutylicum # pI:7.07 MW:39109
Cacet:Q97D07|Q97D07_CLOAB	CAC3676	308	34199	9.9	0.315	6	11	SubName: Full=Uncharacterized conserved protein; - Clostridium acetobutylicum # pI:9.88 MW:34199
Cacet:Q97FN3|Q97FN3_CLOAB	CAC2695	165	17865	7.2	0.315	4	43	SubName: Full=Diverged Metallo-dependent hydrolase(Zn) of DD - Clostridium acetobutylicum # pI:6.56 MW:17865
Cacet:Q97GU2|DTD_CLOAB	CAC2273	149	16586	7.2	0.315	3	9	RecName: Full=D-tyrosyl-tRNA(Tyr) deacylase; - Clostridium acetobutylicum # pI:6.60 MW:16586
Cacet:Q9AL95|Q9AL95_CLOAB	CAC2448	379	41286	6.6	0.314	9	14	SubName: Full=NAD(FAD)-dependent dehydrogenase, NirB-family - Clostridium acetobutylicum # pI:6.27 MW:41286
Cacet:Q97TD6|Q97TD6_CLOAB	CAP0176	99	11673	8.5	0.313	2	2	SubName: Full=Putative uncharacterized protein; - Clostridium acetobutylicum # pI:8.69 MW:11674
Cacet:Q97GX2|Q97GX2_CLOAB	CAC2243	397	44725	7.6	0.312	8	16	SubName: Full=N-terminal domain of asparagine synthase; - Clostridium acetobutylicum # pI:7.19 MW:44725
Cacet:Q97J57|Q97J57_CLOAB	CAC1429	327	36072	6.3	0.312	10	39	SubName: Full=UDP-glucose 4-epimerase; - Clostridium acetobutylicum # pI:5.89 MW:36072
Cacet:Q97KP4|XPT_CLOAB	CAC0873	189	21302	6.6	0.312	3	5	RecName: Full=Xanthine phosphoribosyltransferase; - Clostridium acetobutylicum # pI:6.18 MW:21302
Cacet:Q97EW5|SYM_CLOAB	CAC2991	644	73618	5.8	0.311	19	36	RecName: Full=Methionyl-tRNA synthetase; - Clostridium acetobutylicum # pI:5.57 MW:73618
Cacet:Q97FE0|MCAT_CLOAB	CAC2800	225	25444	5.1	0.311	7	10	RecName: Full=Probable manganese catalase; - Clostridium acetobutylicum # pI:5.04 MW:25444
Cacet:Q97MP4|Q97MP4_CLOAB	CAC0148	228	24554	8.9	0.311	3	13	SubName: Full=Predicted enzyme with TIM-barrel fold; - Clostridium acetobutylicum # pI:8.99 MW:24554
Cacet:Q97L74|Q97L74_CLOAB	CAC0688	239	26794	9.1	0.31	6	8	SubName: Full=1-acyl-sn-glycerol-3-phosphate acyltransferase - Clostridium acetobutylicum # pI:9.21 MW:26795
Cacet:Q97I33|Q97I33_CLOAB	CAC1821	476	54497	7.3	0.309	13	56	SubName: Full=Adenylosuccinate lyase; - Clostridium acetobutylicum # pI:6.82 MW:54497
Cacet:Q97FE1|Q97FE1_CLOAB	CAC2799	152	17536	7.3	0.309	3	8	SubName: Full=Uncharacterized conserved protein, similar to - Clostridium acetobutylicum # pI:6.83 MW:17536
Cacet:Q9Z686|ATPE_CLOAB	CAC2864	133	14865	5.4	0.308	2	13	RecName: Full=ATP synthase epsilon chain; - Clostridium acetobutylicum # pI:5.32 MW:14865
Cacet:Q97FD2|Q97FD2_CLOAB	CAC2808	739	81356	8.3	0.307	10	19	SubName: Full=Beta-lactamase class C domain - Clostridium acetobutylicum # pI:8.42 MW:81356
Cacet:Q97D51|Q97D51_CLOAB	CAC3629	339	37292	7	0.304	5	10	SubName: Full=Oligopeptide ABC transporter, ATPase component - Clostridium acetobutylicum # pI:6.52 MW:37293
Cacet:Q97EA8|Q97EA8_CLOAB	CAC3206	135	15319	9.2	0.304	5	11	SubName: Full=Ribosomal protein S1 domain family protein; - Clostridium acetobutylicum # pI:9.20 MW:15320
Cacet:Q97FM8|Q97FM8_CLOAB	CAC2701	485	52188	7.4	0.303	12	26	RecName: Full=Inosine-5'-monophosphate dehydrogenase; - Clostridium acetobutylicum # pI:7.05 MW:52189
Cacet:Q97EF5|TRPB_CLOAB	CAC3158	394	43134	7	0.302	6	6	RecName: Full=Tryptophan synthase beta chain; - Clostridium acetobutylicum # pI:6.48 MW:43134
Cacet:Q97HJ4|ACPH_CLOAB	CAC2017	103	12000	4.4	0.301	3	17	RecName: Full=Acyl carrier protein homolog; - Clostridium acetobutylicum # pI:4.25 MW:12000
Cacet:Q97MB9|Q97MB9_CLOAB	CAC0279	247	28284	5.1	0.3	8	16	SubName: Full=Peptidil-prolyl cis-trans isomerase; - Clostridium acetobutylicum # pI:5.04 MW:28284
Cacet:Q97FF4|Q97FF4_CLOAB	CAC2786	100	11214	8.5	0.3	2	10	SubName: Full=Uncharacterized conserved protein, YQGV B.subt - Clostridium acetobutylicum # pI:8.60 MW:11214
Cacet:Q97G70|Q97G70_CLOAB	CAC2499	1173	129804	6.5	0.299	31	61	SubName: Full=Pyruvate ferredoxin oxidoreductase; - Clostridium acetobutylicum # pI:6.09 MW:129804
Cacet:Q97GL0|SYFB_CLOAB	CAC2356	792	88781	5.2	0.299	19	61	RecName: Full=Phenylalanyl-tRNA synthetase beta chain; - Clostridium acetobutylicum # pI:5.13 MW:88781
Cacet:Q97E68|Q97E68_CLOAB	CAC3248	127	14745	8.9	0.299	4	6	SubName: Full=Putative uncharacterized protein; - Clostridium acetobutylicum # pI:8.90 MW:14745
Cacet:Q97EB2|Q97EB2_CLOAB	CAC3202	602	66211	5.6	0.297	18	44	SubName: Full=ATP-dependent Zn protease, FTSH; - Clostridium acetobutylicum # pI:5.40 MW:66212
Cacet:Q97FJ6|GPMA_CLOAB	CAC2741	243	28116	7.5	0.296	7	17	RecName: Full=2,3-bisphosphoglycerate-dependent phosphoglyce - Clostridium acetobutylicum # pI:6.93 MW:28116
Cacet:Q97ED5|SYP_CLOAB	CAC3178	570	64138	5.5	0.295	13	28	RecName: Full=Prolyl-tRNA synthetase; - Clostridium acetobutylicum # pI:5.37 MW:64138
Cacet:Q97KL0|Q97KL0_CLOAB	CAC0907	132	14596	6.2	0.295	3	3	SubName: Full=Uncharacterized conserved protein YjbQ/UPF0047 - Clostridium acetobutylicum # pI:5.75 MW:14596
Cacet:Q97TI8|Q97TI8_CLOAB	CAP0113	235	26581	5.1	0.294	5	18	SubName: Full=Solo B3/4 domain - Clostridium acetobutylicum # pI:4.97 MW:26581
Cacet:Q97MK0|Q97MK0_CLOAB	CAC0196	351	38972	5.4	0.293	6	14	SubName: Full=NADH-dependent flavine oxidoreductase; - Clostridium acetobutylicum # pI:5.30 MW:38973
Cacet:Q97ET9|Q97ET9_CLOAB	CAC3017	282	32274	9.6	0.291	6	8	SubName: Full=Predicted xylanase/chitin deacetylase; - Clostridium acetobutylicum # pI:9.63 MW:32274
Cacet:Q97M19|Q97M19_CLOAB	CAC0381	282	30634	5.7	0.291	6	11	SubName: Full=Methyl-accepting chemotaxis protein; - Clostridium acetobutylicum # pI:5.58 MW:30634
Cacet:Q97EC2|Q97EC2_CLOAB	CAC3191	175	19641	7.2	0.291	7	15	SubName: Full=Uncharacterized conserved protein, containing - Clostridium acetobutylicum # pI:6.81 MW:19642
Cacet:Q97IG2|Y1679_CLOAB	CAC1679	86	9868	4.8	0.291	4	4	RecName: Full=UPF0297 protein CA_C1679; - Clostridium acetobutylicum # pI:4.78 MW:9868
Cacet:Q97KN7|Q97KN7_CLOAB	CAC0880	272	30294	9.1	0.29	7	7	SubName: Full=Periplasmic amino acid binding protein; - Clostridium acetobutylicum # pI:9.13 MW:30295
Cacet:P58254|RECA_CLOAB	CAC1815	349	38089	7.4	0.289	10	21	RecName: Full=Protein recA; - Clostridium acetobutylicum # pI:6.88 MW:38089
Cacet:Q97EK7|RL17_CLOAB	CAC3103	114	13009	10.4	0.289	9	20	RecName: Full=50S ribosomal protein L17; - Clostridium acetobutylicum # pI:10.35 MW:13009
Cacet:Q97DB2|ACCA_CLOAB	CAC3568	274	30149	5.1	0.288	6	10	RecName: Full=Acetyl-coenzyme A carboxylase carboxyl transfe - Clostridium acetobutylicum # pI:4.98 MW:30149
Cacet:Q97GK4|SYT_CLOAB	CAC2362	637	73197	6	0.287	21	26	RecName: Full=Threonyl-tRNA synthetase; - Clostridium acetobutylicum # pI:5.68 MW:73198
Cacet:Q97GS7|Q97GS7_CLOAB	CAC2288	381	43104	7.1	0.286	10	19	SubName: Full=Acyl-protein synthetase, luxE; - Clostridium acetobutylicum # pI:6.63 MW:43104
Cacet:Q97KS1|Q97KS1_CLOAB	CAC0846	84	9500	5.2	0.286	2	3	SubName: Full=Putative uncharacterized protein; - Clostridium acetobutylicum # pI:5.18 MW:9500
Cacet:Q97DD9|MURA2_CLOAB	CAC3539	418	44327	6	0.285	9	26	RecName: Full=UDP-N-acetylglucosamine 1-carboxyvinyltransfer - Clostridium acetobutylicum # pI:5.72 MW:44327
Cacet:Q97FQ8|GATB1_CLOAB	CAC2669	476	53841	6	0.284	10	27	RecName: Full=Aspartyl/glutamyl-tRNA(Asn/Gln) amidotransfera - Clostridium acetobutylicum # pI:5.74 MW:53841
Cacet:Q97D34|Q97D34_CLOAB	CAC3647	81	9211	8.2	0.284	3	20	SubName: Full=Transition state regulatory protein AbrB; - Clostridium acetobutylicum # pI:8.38 MW:9211
Cacet:Q97J81|Q97J81_CLOAB	CAC1405	473	54441	5.4	0.283	10	15	SubName: Full=Beta-glucosidase; - Clostridium acetobutylicum # pI:5.21 MW:54441
Cacet:Q97FT1|Q97FT1_CLOAB	CAC2646	184	20479	9.2	0.283	5	6	SubName: Full=Signal peptidase I; - Clostridium acetobutylicum # pI:9.20 MW:20479
Cacet:Q97K48|Q97K48_CLOAB	CAC1073	152	17243	7	0.283	5	16	SubName: Full=Putative uncharacterized protein; - Clostridium acetobutylicum # pI:6.42 MW:17243
Cacet:Q97GL1|Q97GL1_CLOAB	CAC2355	207	24263	6.6	0.28	5	9	SubName: Full=Putative uncharacterized protein; - Clostridium acetobutylicum # pI:6.19 MW:24263
Cacet:Q97EB3|FTHS_CLOAB	CAC3201	556	60507	6.9	0.279	11	28	RecName: Full=Formate--tetrahydrofolate ligase; - Clostridium acetobutylicum # pI:6.50 MW:60508
Cacet:Q97MG5|Q97MG5_CLOAB	CAC0233	147	16686	5.6	0.279	4	16	SubName: Full=PTS system, IIA component; - Clostridium acetobutylicum # pI:5.50 MW:16686
Cacet:Q97F94|SECA_CLOAB	CAC2846	839	95759	5.4	0.278	24	72	RecName: Full=Protein translocase subunit secA; - Clostridium acetobutylicum # pI:5.25 MW:95759
Cacet:Q97E89|MURC_CLOAB	CAC3225	458	50413	6.3	0.277	11	31	RecName: Full=UDP-N-acetylmuramate--L-alanine ligase; - Clostridium acetobutylicum # pI:5.85 MW:50414
Cacet:Q97J93|PUR5_CLOAB	CAC1393	332	35432	5.4	0.277	6	17	RecName: Full=Phosphoribosylformylglycinamidine cyclo-ligase - Clostridium acetobutylicum # pI:5.21 MW:35432
Cacet:Q97DE1|Q97DE1_CLOAB	CAC3537	166	19372	6.6	0.277	2	12	SubName: Full=Fragment of SECA; - Clostridium acetobutylicum # pI:6.19 MW:19372
Cacet:Q97GX5|Q97GX5_CLOAB	CAC2240	170	18926	9.7	0.276	6	12	SubName: Full=Protein shares with cyclomaltodextrin glucanot - Clostridium acetobutylicum # pI:9.73 MW:18926
Cacet:Q97F11|Q97F11_CLOAB	CAC2944	503	53917	5.9	0.274	9	35	SubName: Full=N-terminal domain intergin-like repeats and c- - Clostridium acetobutylicum # pI:5.48 MW:53917
Cacet:Q97HZ0|Q97HZ0_CLOAB	CAC1866	146	15881	5	0.274	3	3	SubName: Full=Putative 4-Cys ferredoxin; - Clostridium acetobutylicum # pI:4.85 MW:15881
Cacet:Q97EM4|Q97EM4_CLOAB	CAC3086	498	54573	5	0.273	12	30	SubName: Full=Protein containing cell adhesion domain; - Clostridium acetobutylicum # pI:4.76 MW:54573
Cacet:Q97E25|Q97E25_CLOAB	CAC3291	408	45154	6.6	0.272	11	29	SubName: Full=Selenocysteine lyase, NifS family; - Clostridium acetobutylicum # pI:6.17 MW:45154
Cacet:Q97N24|Q97N24_CLOAB	CAC0014	356	39978	6.7	0.272	5	7	SubName: Full=Aminotransferase; - Clostridium acetobutylicum # pI:6.23 MW:39978
Cacet:P58243|HFQ_CLOAB	CAC1834	81	9209	9.3	0.272	2	9	RecName: Full=Protein hfq; - Clostridium acetobutylicum # pI:9.22 MW:9209
Cacet:Q97IB5|Q97IB5_CLOAB	CAC1735	547	59800	5	0.271	12	27	SubName: Full=Predicted kinase related to hydroxyacetone kin - Clostridium acetobutylicum # pI:4.88 MW:59800
Cacet:Q97HI6|Q97HI6_CLOAB	CAC2025	140	16061	7.4	0.271	3	6	SubName: Full=Putative uncharacterized protein; - Clostridium acetobutylicum # pI:6.84 MW:16061
Cacet:Q97H96|Q97H96_CLOAB	CAC2117	230	25243	5.2	0.27	3	4	SubName: Full=Nucleoside phosphorylase; - Clostridium acetobutylicum # pI:5.04 MW:25243
Cacet:Q97LP4|MURB_CLOAB	CAC0510	305	33789	9.3	0.269	7	11	RecName: Full=UDP-N-acetylenolpyruvoylglucosamine reductase; - Clostridium acetobutylicum # pI:9.29 MW:33789
Cacet:Q97KG0|CLPB_CLOAB	CAC0959	865	97936	6	0.264	18	32	RecName: Full=Chaperone protein clpB; - Clostridium acetobutylicum # pI:5.79 MW:97936
Cacet:Q97E73|Q97E73_CLOAB	CAC3243	599	67247	5.2	0.264	9	41	SubName: Full=Membrane associated methyl-accepting chemotaxi - Clostridium acetobutylicum # pI:5.16 MW:67247
Cacet:Q97F47|Q97F47_CLOAB	CAC2906	333	39969	7.9	0.264	7	14	SubName: Full=Spore coat protein cotS related; - Clostridium acetobutylicum # pI:7.97 MW:39969
Cacet:Q97JD7|Q97JD7_CLOAB	CAC1349	345	39034	7.1	0.264	12	36	SubName: Full=Aldose-1-epimerase; - Clostridium acetobutylicum # pI:6.61 MW:39034
Cacet:Q97MN6|GLMS_CLOAB	CAC0158	608	66949	5.3	0.263	12	18	RecName: Full=Glucosamine--fructose-6-phosphate aminotransfe - Clostridium acetobutylicum # pI:5.24 MW:66949
Cacet:Q97F63|Q97F63_CLOAB	CAC2889	483	54847	7.6	0.263	9	19	SubName: Full=Transcription termination factor rho; - Clostridium acetobutylicum # pI:7.02 MW:54848
Cacet:Q97E86|NAMA_CLOAB	CAC3229	339	37677	7.2	0.263	4	4	RecName: Full=NADPH dehydrogenase; - Clostridium acetobutylicum # pI:6.68 MW:37677
Cacet:Q97F38|PANC_CLOAB	CAC2915	281	31543	6.6	0.263	6	9	RecName: Full=Pantothenate synthetase; - Clostridium acetobutylicum # pI:6.15 MW:31544
Cacet:Q97HL3|Q97HL3_CLOAB	CAC1998	224	24968	8.4	0.263	4	8	SubName: Full=ABC-type transport system, ATPase component; - Clostridium acetobutylicum # pI:8.47 MW:24968
Cacet:Q97LJ3|Q97LJ3_CLOAB	CAC0567	209	24221	5.6	0.263	5	14	SubName: Full=Putative methyltransferase; - Clostridium acetobutylicum # pI:5.50 MW:24222
Cacet:Q97I45|PNP_CLOAB	CAC1808	703	77989	5.4	0.262	23	60	RecName: Full=Polyribonucleotide nucleotidyltransferase; - Clostridium acetobutylicum # pI:5.28 MW:77990
Cacet:Q97DM1|Q97DM1_CLOAB	CAC3452	533	61247	6.1	0.261	12	22	SubName: Full=Beta-xylosidase, family 43 glycosyl hydrolase; - Clostridium acetobutylicum # pI:5.71 MW:61247
Cacet:Q97D52|Q97D52_CLOAB	CAC3628	322	35988	8.3	0.261	8	14	SubName: Full=Oligopeptide ABC transporter, ATPase component - Clostridium acetobutylicum # pI:8.49 MW:35988
Cacet:Q97D94|CINA_CLOAB	CAC3586	411	45069	6.4	0.26	5	12	RecName: Full=Putative competence-damage inducible protein; - Clostridium acetobutylicum # pI:6.14 MW:45069
Cacet:Q97GZ6|Q97GZ6_CLOAB	CAC2219	200	21674	4.3	0.26	2	2	SubName: Full=Chemotaxis protein CheC; - Clostridium acetobutylicum # pI:4.18 MW:21674
Cacet:Q97FT7|CLPX_CLOAB	CAC2639	432	47611	5.6	0.259	8	50	RecName: Full=ATP-dependent Clp protease ATP-binding subunit - Clostridium acetobutylicum # pI:5.51 MW:47611
Cacet:Q97HZ5|Q97HZ5_CLOAB	CAC1861	93	9852	8.6	0.258	2	20	SubName: Full=Fragment flavodoxin oxidoreductase; - Clostridium acetobutylicum # pI:8.11 MW:9853
Cacet:Q97F39|PANB_CLOAB	CAC2914	276	29959	6.4	0.257	6	24	RecName: Full=3-methyl-2-oxobutanoate hydroxymethyltransfera - Clostridium acetobutylicum # pI:6.00 MW:29959
Cacet:Q97F68|RF1_CLOAB	CAC2884	359	40975	5.3	0.256	9	15	RecName: Full=Peptide chain release factor 1; - Clostridium acetobutylicum # pI:5.18 MW:40975
Cacet:Q97GI9|DAPA1_CLOAB	CAC2378	293	32231	8	0.256	4	9	RecName: Full=Dihydrodipicolinate synthase 1; - Clostridium acetobutylicum # pI:8.17 MW:32232
Cacet:Q97EV0|Q97EV0_CLOAB	CAC3006	976	113379	5.3	0.255	18	31	SubName: Full=Zn-dependent peptidase, insulinase family; - Clostridium acetobutylicum # pI:5.16 MW:113380
Cacet:Q97E38|Q97E38_CLOAB	CAC3278	259	28591	6.2	0.255	5	9	SubName: Full=Uncharacterized protein, containing cell adhes - Clostridium acetobutylicum # pI:5.85 MW:28591
Cacet:Q97GY4|MURG_CLOAB	CAC2231	359	39555	9.5	0.253	8	20	RecName: Full=UDP-N-acetylglucosamine--N-acetylmuramyl-(pent - Clostridium acetobutylicum # pI:9.53 MW:39555
Cacet:Q97IC3|Q97IC3_CLOAB	CAC1727	269	29557	5	0.253	4	5	SubName: Full=Protein serine/threonine phosphatases, PP2C fa - Clostridium acetobutylicum # pI:4.80 MW:29557
Cacet:Q97DA6|Q97DA6_CLOAB	CAC3574	249	26247	8.5	0.253	4	12	SubName: Full=3-ketoacyl-acyl carrier protein reductase; - Clostridium acetobutylicum # pI:8.46 MW:26248
Cacet:Q97I95|RIMM_CLOAB	CAC1757	166	19211	4.9	0.253	3	4	RecName: Full=Ribosome maturation factor rimM; - Clostridium acetobutylicum # pI:4.77 MW:19211
Cacet:Q97DA4|Q97DA4_CLOAB	CAC3576	310	32915	6	0.252	5	23	SubName: Full=Dioxygenase related to 2-nitropropane dioxygen - Clostridium acetobutylicum # pI:5.75 MW:32915
Cacet:Q97EI5|RL16_CLOAB	CAC3126	147	16685	10.1	0.252	4	22	RecName: Full=50S ribosomal protein L16; - Clostridium acetobutylicum # pI:10.13 MW:16685
Cacet:Q97LS4|Q97LS4_CLOAB	CAC0480	702	79432	6.7	0.251	16	33	SubName: Full=Oxygen-sensitive ribonucleoside-triphosphate r - Clostridium acetobutylicum # pI:6.22 MW:79432
Cacet:Q97HK0|Q97HK0_CLOAB	CAC2011	378	43010	8.6	0.249	5	7	SubName: Full=Possible 3-oxoacyl-[acyl-carrier-protein] synt - Clostridium acetobutylicum # pI:8.71 MW:43010
Cacet:Q97H95|Q97H95_CLOAB	CAC2118	205	24071	4.7	0.249	5	18	SubName: Full=Cell division protein DivIVA; - Clostridium acetobutylicum # pI:4.57 MW:24071
Cacet:Q97IU1|Q97IU1_CLOAB	CAC1549	181	20803	5.5	0.249	6	7	RecName: Full=Glutathione peroxidase; - Clostridium acetobutylicum # pI:5.38 MW:20803
Cacet:Q97F57|Q97F57_CLOAB	CAC2896	455	50560	9	0.248	11	20	SubName: Full=Uncharacterized protein, YPEB B.subtilis ortho - Clostridium acetobutylicum # pI:9.06 MW:50561
Cacet:Q97LD6|SYW_CLOAB	CAC0626	335	37719	8.1	0.248	6	10	RecName: Full=Tryptophanyl-tRNA synthetase; - Clostridium acetobutylicum # pI:8.32 MW:37719
Cacet:Q97HI9|Q97HI9_CLOAB	CAC2022	165	18053	7.5	0.248	2	2	SubName: Full=Molybdopterin biosynthesis enzyme, moaB; - Clostridium acetobutylicum # pI:6.84 MW:18053
Cacet:Q97I55|RIMP_CLOAB	CAC1798	149	17345	5.2	0.248	3	4	RecName: Full=Ribosome maturation factor rimP; - Clostridium acetobutylicum # pI:5.09 MW:17345
Cacet:Q97EG9|RPOB_CLOAB	CAC3143	1241	139249	5	0.247	26	51	RecName: Full=DNA-directed RNA polymerase subunit beta; - Clostridium acetobutylicum # pI:4.93 MW:139250
Cacet:Q97IW7|Q97IW7_CLOAB	CAC1523	288	31703	7.4	0.247	5	9	SubName: Full=Fructokinase; - Clostridium acetobutylicum # pI:6.96 MW:31703
Cacet:Q97LZ0|Q97LZ0_CLOAB	CAC0410	89	9889	5.3	0.247	2	7	SubName: Full=Uncharacterized small conserved protein, homol - Clostridium acetobutylicum # pI:5.29 MW:9889
Cacet:Q97I54|Q97I54_CLOAB	CAC1799	353	39795	5.2	0.246	10	28	SubName: Full=Transcription terminator NusA; - Clostridium acetobutylicum # pI:5.13 MW:39796
Cacet:Q97KA5|Q97KA5_CLOAB	CAC1014	396	43573	5.4	0.245	6	7	SubName: Full=IAA-like amino acid hydrolase; - Clostridium acetobutylicum # pI:5.31 MW:43573
Cacet:Q97HI5|Q97HI5_CLOAB	CAC2026	180	20322	9.8	0.244	8	15	SubName: Full=Predicted flavodoxin; - Clostridium acetobutylicum # pI:9.78 MW:20322
Cacet:Q97KU7|Q97KU7_CLOAB	CAC0819	371	42809	7.2	0.243	6	24	SubName: Full=Phosphoribosylpyrophosphate synthetase; - Clostridium acetobutylicum # pI:6.74 MW:42809
Cacet:Q97E99|PRSA_CLOAB	CAC3215	333	37622	9.1	0.243	7	8	RecName: Full=Foldase protein prsA; - Clostridium acetobutylicum # pI:9.08 MW:37622
Cacet:Q97FM3|REX_CLOAB	CAC2713	214	24167	7.2	0.243	2	3	RecName: Full=Redox-sensing transcriptional repressor rex; - Clostridium acetobutylicum # pI:6.74 MW:24167
Cacet:Q97LL3|Q97LL3_CLOAB	CAC0545	74	8650	6.1	0.243	2	3	SubName: Full=Uncharacterized small protein, homolog of Trep - Clostridium acetobutylicum # pI:5.84 MW:8650
Cacet:Q97H00|Q97H00_CLOAB	CAC2215	413	44424	4.5	0.242	4	5	SubName: Full=Flagellar switch protein FliY, contains CheC-l - Clostridium acetobutylicum # pI:4.39 MW:44425
Cacet:Q97LP5|Y509_CLOAB	CAC0509	244	27072	6.9	0.242	2	5	RecName: Full=Putative hydrolase CA_C0509; - Clostridium acetobutylicum # pI:6.45 MW:27072
Cacet:Q97H97|Q97H97_CLOAB	CAC2116	200	23533	4.6	0.24	2	2	SubName: Full=General stress protein, DnaK suppressor DskA, - Clostridium acetobutylicum # pI:4.46 MW:23533
Cacet:Q97DU3|Q97DU3_CLOAB	CAC3378	306	34478	6.3	0.239	3	6	SubName: Full=Aldo/keto reductase family enzyme; - Clostridium acetobutylicum # pI:5.94 MW:34478
Cacet:Q97L62|Q97L62_CLOAB	CAC0700	160	18424	5.9	0.238	2	22	SubName: Full=Predicted tRNA-methylase - Clostridium acetobutylicum # pI:5.61 MW:18424
Cacet:Q97DY6|Q97DY6_CLOAB	CAC3334	178	20075	8.2	0.236	4	13	SubName: Full=Multimeric flavodoxin WrbA family protein; - Clostridium acetobutylicum # pI:8.45 MW:20075
Cacet:Q97GG8|SYV_CLOAB	CAC2399	881	102021	5.8	0.234	17	26	RecName: Full=Valyl-tRNA synthetase; - Clostridium acetobutylicum # pI:5.60 MW:102021
Cacet:Q97GN2|Q97GN2_CLOAB	CAC2334	301	33598	6.3	0.233	6	12	SubName: Full=UDP-glucose 4-epimerase; - Clostridium acetobutylicum # pI:5.87 MW:33599
Cacet:Q97HU6|Q97HU6_CLOAB	CAC1911	73	8717	8.5	0.233	2	3	SubName: Full=Putative uncharacterized protein; - Clostridium acetobutylicum # pI:8.64 MW:8717
Cacet:Q9Z689|ATPA_CLOAB	CAC2867	505	55233	5.3	0.232	14	47	RecName: Full=ATP synthase subunit alpha; - Clostridium acetobutylicum # pI:5.21 MW:55233
Cacet:Q97IL4|Q97IL4_CLOAB	CAC1626	353	39128	7.6	0.232	5	7	SubName: Full=Glycerol dehydrogenase; - Clostridium acetobutylicum # pI:7.14 MW:39128
Cacet:Q97KE2|Q97KE2_CLOAB	CAC0977	155	17566	5.4	0.232	2	7	SubName: Full=Transcriptional regulator, Lrp family; - Clostridium acetobutylicum # pI:5.16 MW:17567
Cacet:Q97IV8|Q97IV8_CLOAB	CAC1532	491	53625	5.2	0.23	6	7	SubName: Full=Protein containing ChW-repeats; - Clostridium acetobutylicum # pI:5.03 MW:53625
Cacet:O85707|O85707_CLOAB	CAP0078	392	41898	5.9	0.23	7	39	SubName: Full=Acetyl coenzyme A acetyltransferase - Clostridium acetobutylicum # pI:5.72 MW:41898
Cacet:Q97GX6|GLGA_CLOAB	CAC2239	477	55070	6.4	0.229	5	13	RecName: Full=Glycogen synthase; - Clostridium acetobutylicum # pI:5.97 MW:55070
Cacet:Q97F28|Q97F28_CLOAB	CAC2927	275	31816	6.4	0.229	4	7	SubName: Full=Dihydroneopterin aldolase/7, 8-dihydro-6-hydro - Clostridium acetobutylicum # pI:6.01 MW:31816
Cacet:Q97HM5|Q97HM5_CLOAB	CAC1985	118	13079	9.6	0.229	2	2	SubName: Full=Putative uncharacterized protein; - Clostridium acetobutylicum # pI:9.66 MW:13079
Cacet:Q97GZ5|Q97GZ5_CLOAB	CAC2220	693	77632	4.9	0.228	11	27	SubName: Full=Chemotaxis histidine kinase, CheA - Clostridium acetobutylicum # pI:4.79 MW:77632
Cacet:Q97JI0|Y1303_CLOAB	CAC1303	268	29850	5.9	0.228	3	5	RecName: Full=UPF0135 protein CA_C1303; - Clostridium acetobutylicum # pI:5.54 MW:29851
Cacet:Q97FA1|Q97FA1_CLOAB	CAC2839	237	26282	5	0.228	4	7	SubName: Full=Inactive homolog of metal-dependent proteases. - Clostridium acetobutylicum # pI:4.91 MW:26282
Cacet:Q97EP5|Q97EP5_CLOAB	CAC3063	339	38267	9.1	0.227	4	4	SubName: Full=Transcriptional regulator, LytR family; - Clostridium acetobutylicum # pI:9.13 MW:38267
Cacet:Q97HC6|Q97HC6_CLOAB	CAC2086	177	19806	8.1	0.226	8	16	SubName: Full=Stage III sporulation protein AH, SpoIIIAH; - Clostridium acetobutylicum # pI:8.28 MW:19807
Cacet:Q97FS3|PYRB_CLOAB	CAC2654	307	35097	7.5	0.225	4	8	RecName: Full=Aspartate carbamoyltransferase; - Clostridium acetobutylicum # pI:7.02 MW:35097
Cacet:Q97EL8|Q97EL8_CLOAB	CAC3092	231	26138	9.4	0.225	5	7	SubName: Full=Amidase, germination specific - Clostridium acetobutylicum # pI:9.48 MW:26138
Cacet:Q97E92|GLMU_CLOAB	CAC3222	456	49692	6.4	0.224	7	26	RecName: Full=Bifunctional protein glmU; - Clostridium acetobutylicum # pI:6.01 MW:49692
Cacet:Q97GD5|Q97GD5_CLOAB	CAC2433	433	45584	6.4	0.224	7	23	SubName: Full=HtrA-like serine protease - Clostridium acetobutylicum # pI:6.02 MW:45584
Cacet:Q97TN0|Q97TN0_CLOAB	CAP0068	303	33430	9.5	0.224	5	7	SubName: Full=Mannose-specific phosphotransferase system com - Clostridium acetobutylicum # pI:9.54 MW:33430
Cacet:Q97I91|Q97I91_CLOAB	CAC1761	283	31825	9.5	0.223	5	5	SubName: Full=Predicted GTPase, YLQF B.subtilis ortholog; - Clostridium acetobutylicum # pI:9.47 MW:31826
Cacet:Q97LN6|Q97LN6_CLOAB	CAC0521	121	13025	7.6	0.223	3	7	SubName: Full=Putative uncharacterized protein; - Clostridium acetobutylicum # pI:7.53 MW:13025
Cacet:Q97KL3|Q97KL3_CLOAB	CAC0904	752	84926	5.8	0.221	12	19	SubName: Full=ATPase with chaperon activity, two ATP-binding - Clostridium acetobutylicum # pI:5.69 MW:84927
Cacet:Q97IA5|ACP_CLOAB	CAC1747	77	8608	4	0.221	2	23	RecName: Full=Acyl carrier protein; - Clostridium acetobutylicum # pI:3.89 MW:8608
Cacet:Q97DA0|Q97DA0_CLOAB	CAC3580	355	37995	8.3	0.22	5	7	SubName: Full=Dioxygenase related to 2-nitropropane dioxygen - Clostridium acetobutylicum # pI:8.53 MW:37995
Cacet:Q97GW6|Q97GW6_CLOAB	CAC2249	246	28974	9	0.22	5	7	SubName: Full=C-terminal domain of asparagine synthase; - Clostridium acetobutylicum # pI:9.04 MW:28974
Cacet:Q97MI4|Q97MI4_CLOAB	CAC0213	159	17864	9	0.22	2	2	SubName: Full=Protein containing LysM motif repeat; - Clostridium acetobutylicum # pI:9.06 MW:17864
Cacet:Q97L50|Q97L50_CLOAB	CAC0715	730	83869	5.5	0.219	17	32	SubName: Full=FUSION ribonuclease and ribosomal protein S1 d - Clostridium acetobutylicum # pI:5.37 MW:83869
Cacet:Q97F61|PYRG_CLOAB	CAC2892	535	60079	5.6	0.219	7	11	RecName: Full=CTP synthase; - Clostridium acetobutylicum # pI:5.42 MW:60080
Cacet:Q97K22|COAE_CLOAB	CAC1099	201	23395	5.6	0.219	3	4	RecName: Full=Dephospho-CoA kinase; - Clostridium acetobutylicum # pI:5.44 MW:23395
Cacet:Q97K68|Q97K68_CLOAB	CAC1051	146	16106	9.3	0.219	2	3	SubName: Full=Uncharacterized conserved protein - Clostridium acetobutylicum # pI:9.35 MW:16106
Cacet:Q97FB2|Q97FB2_CLOAB	CAC2828	128	14557	4.7	0.219	2	49	SubName: Full=Nudix - Clostridium acetobutylicum # pI:4.68 MW:14557
Cacet:Q97DU5|Q97DU5_CLOAB	CAC3376	114	12939	6.5	0.219	2	4	SubName: Full=Possible pectin degradation protein - Clostridium acetobutylicum # pI:6.06 MW:12939
Cacet:Q97EU6|Q97EU6_CLOAB	CAC3010	528	60199	8.1	0.218	7	10	SubName: Full=ATP-dependent RNA helicase - Clostridium acetobutylicum # pI:8.07 MW:60199
Cacet:Q97IR4|Q97IR4_CLOAB	CAC1576	285	31196	5.9	0.218	3	4	SubName: Full=Predicted oxidoreductase, ortholog of GSP39 B. - Clostridium acetobutylicum # pI:5.58 MW:31196
Cacet:Q97CX9|RL9_CLOAB	CAC3717	147	16532	9.6	0.218	8	9	RecName: Full=50S ribosomal protein L9; - Clostridium acetobutylicum # pI:9.62 MW:16532
Cacet:Q97FR7|Q97FR7_CLOAB	CAC2660	1144	127710	6.4	0.217	20	31	SubName: Full=Pyruvate carboxylase, PYKA; - Clostridium acetobutylicum # pI:6.03 MW:127710
Cacet:Q97E06|Q97E06_CLOAB	CAC3314	198	22840	6	0.217	4	7	SubName: Full=Nitroreductase family protein; - Clostridium acetobutylicum # pI:5.70 MW:22840
Cacet:Q97D06|Q97D06_CLOAB	CAC3683	671	73768	9.1	0.216	7	10	SubName: Full=Penicillin-binding protein 2 - Clostridium acetobutylicum # pI:9.07 MW:73768
Cacet:Q97CX5|Q97CX5_CLOAB	CAC3721	278	31596	9.1	0.212	7	11	SubName: Full=Hypothetical secreted protein; - Clostridium acetobutylicum # pI:9.13 MW:31596
Cacet:Q97GS2|Q97GS2_CLOAB	CAC2293	184	20124	9.3	0.212	6	43	SubName: Full=Hypothetical secreted protein; - Clostridium acetobutylicum # pI:9.33 MW:20124
Cacet:Q97II6|Q97II6_CLOAB	CAC1655	1255	139501	5.5	0.211	19	40	SubName: Full=Phosphoribosylformylglycinamidine - Clostridium acetobutylicum # pI:5.41 MW:139502
Cacet:Q97FF7|Q97FF7_CLOAB	CAC2783	427	46315	6.3	0.211	7	8	SubName: Full=O-acetylhomoserine sulfhydrylase; - Clostridium acetobutylicum # pI:5.91 MW:46315
Cacet:Q97MV2|Q97MV2_CLOAB	CAC0089	318	34682	7	0.211	3	8	SubName: Full=D-3 phosphoglycerate dehydrogenase; - Clostridium acetobutylicum # pI:6.56 MW:34682
Cacet:Q97CX4|RS18_CLOAB	CAC3722	90	10507	10.5	0.211	2	3	RecName: Full=30S ribosomal protein S18; - Clostridium acetobutylicum # pI:10.51 MW:10507
Cacet:Q97K75|Q97K75_CLOAB	CAC1044	656	72710	7.1	0.21	9	18	SubName: Full=NADH:flavin oxidoreductase, possible NADH oxid - Clostridium acetobutylicum # pI:6.76 MW:72710
Cacet:Q97E24|Q97E24_CLOAB	CAC3292	143	15928	5	0.21	4	5	SubName: Full=NifU homolog involved in Fe-S cluster formatio - Clostridium acetobutylicum # pI:4.91 MW:15928
Cacet:Q97DB0|Q97DB0_CLOAB	CAC3570	447	49483	5.8	0.208	10	18	SubName: Full=Biotin carboxylase; - Clostridium acetobutylicum # pI:5.61 MW:49483
Cacet:Q97JE4|ARAA1_CLOAB	CAC1342	488	55206	5.4	0.207	7	12	RecName: Full=L-arabinose isomerase 1; - Clostridium acetobutylicum # pI:5.27 MW:55206
Cacet:Q97EX9|GATB2_CLOAB	CAC2976	478	54639	5.8	0.207	7	23	RecName: Full=Aspartyl/glutamyl-tRNA(Asn/Gln) amidotransfera - Clostridium acetobutylicum # pI:5.64 MW:54639
Cacet:Q97K32|HPRK_CLOAB	CAC1089	304	34445	6.8	0.207	5	10	RecName: Full=HPr kinase/phosphorylase; - Clostridium acetobutylicum # pI:6.39 MW:34445
Cacet:Q97MV3|MSRA_CLOAB	CAC0088	162	18844	4.9	0.204	2	2	RecName: Full=Peptide methionine sulfoxide reductase msrA; - Clostridium acetobutylicum # pI:4.81 MW:18844
Cacet:Q97G16|Q97G16_CLOAB	CAC2556	498	55649	5.2	0.203	7	31	SubName: Full=Endoglucanase, family 26; S-layer homology dom - Clostridium acetobutylicum # pI:5.05 MW:55649
Cacet:Q97I38|CNPD_CLOAB	CAC1816	514	58489	6	0.202	7	11	RecName: Full=2',3'-cyclic-nucleotide 2'-phosphodiesterase; - Clostridium acetobutylicum # pI:5.76 MW:58489
Cacet:Q97ID2|Q97ID2_CLOAB	CAC1716	292	33635	5.4	0.202	3	5	SubName: Full=Uncharacterized stress-induced protein, YicC f - Clostridium acetobutylicum # pI:5.25 MW:33636
Cacet:Q97LN9|Q97LN9_CLOAB	CAC0515	94	10830	7.1	0.202	2	2	SubName: Full=Uncharacterized conserved protein; - Clostridium acetobutylicum # pI:6.50 MW:10830
rev_Cacet:Q97JJ7|Q97JJ7_CLOAB	CAC1277	164	19913	7.4	0.201	2	2	SubName: Full=Predicted membrane protein; - Clostridium acetobutylicum # pI:6.90 MW:19913
Cacet:Q97DV0|Q97DV0_CLOAB	CAC3371	664	73326	5.9	0.2	5	12	SubName: Full=2-enoate reductase - Clostridium acetobutylicum # pI:5.63 MW:73326
Cacet:Q97H92|Q97H92_CLOAB	CAC2121	221	25380	8	0.199	3	4	SubName: Full=Predicted enzyme with a TIM-barrel fold; - Clostridium acetobutylicum # pI:7.71 MW:25381
Cacet:Q97LS2|Q97LS2_CLOAB	CAC0482	211	23614	6.5	0.199	5	7	SubName: Full=Zn-dependent hydrolases of the metallo-beta-la - Clostridium acetobutylicum # pI:6.04 MW:23614
Cacet:Q97DC1|Q97DC1_CLOAB	CAC3558	439	48116	8	0.198	3	9	SubName: Full=Probable S-layer protein; - Clostridium acetobutylicum # pI:8.26 MW:48116
Cacet:Q97TP4|Q97TP4_CLOAB	CAP0054	249	28096	9.1	0.197	2	3	SubName: Full=Xylanase/chitin deacetylase family enzyme; - Clostridium acetobutylicum # pI:9.09 MW:28096
Cacet:Q97FF2|Q97FF2_CLOAB	CAC2788	358	40365	5.1	0.196	4	8	SubName: Full=Xaa-Pro aminopeptidase family enzyme; - Clostridium acetobutylicum # pI:5.04 MW:40365
Cacet:P45360|Y2874_CLOAB	CAC2874	385	43494	6.8	0.195	6	14	RecName: Full=Putative UDP-N-acetylglucosamine 2-epimerase; - Clostridium acetobutylicum # pI:6.29 MW:43494
Cacet:Q977Y6|Q977Y6_CLOAB	CAC0537	365	40349	8.1	0.195	5	6	SubName: Full=Acetylxylan esterase, acyl-CoA esterase or GDS - Clostridium acetobutylicum # pI:8.21 MW:40349
Cacet:Q97D93|Q97D93_CLOAB	CAC3587	328	38462	5.7	0.195	3	5	SubName: Full=DNA replication protein DnaD; - Clostridium acetobutylicum # pI:5.53 MW:38462
Cacet:Q97LF7|AZOR1_CLOAB	CAC0604	221	25504	5.3	0.195	2	4	RecName: Full=FMN-dependent NADH-azoreductase 1; - Clostridium acetobutylicum # pI:5.11 MW:25504
Cacet:Q97LK2|Q97LK2_CLOAB	CAC0558	164	19666	5.2	0.195	3	5	SubName: Full=Putative uncharacterized protein; - Clostridium acetobutylicum # pI:5.12 MW:19667
Cacet:Q97LR6|Q97LR6_CLOAB	CAC0488	113	13457	5.2	0.195	4	7	SubName: Full=Putative uncharacterized protein; - Clostridium acetobutylicum # pI:5.05 MW:13458
Cacet:Q97GT6|Q97GT6_CLOAB	CAC2279	454	52753	6.2	0.194	5	7	SubName: Full=Heme biosynthesis - Clostridium acetobutylicum # pI:5.85 MW:52753
Cacet:Q97MA5|Q97MA5_CLOAB	CAC0293	306	34515	7	0.193	4	6	SubName: Full=MccF-like protein; - Clostridium acetobutylicum # pI:6.51 MW:34515
Cacet:O68497|O68497_CLOAB	CAC3652	563	62563	6.2	0.192	6	7	SubName: Full=Acetolactate synthase; - Clostridium acetobutylicum # pI:5.85 MW:62563
Cacet:Q97L02|Q97L02_CLOAB	CAC0764	411	45213	6.6	0.192	7	15	SubName: Full=NADPH-dependent glutamate synthase beta chain; - Clostridium acetobutylicum # pI:6.25 MW:45213
Cacet:Q97F83|Q97F83_CLOAB	CAC2858	340	36399	6.4	0.191	3	4	SubName: Full=Shape-determining protein envB - Clostridium acetobutylicum # pI:6.08 MW:36400
Cacet:Q97FW9|Q97FW9_CLOAB	CAC2607	267	28688	6.7	0.191	3	4	SubName: Full=Short-chain alcohol dehydrogenase family prote - Clostridium acetobutylicum # pI:6.22 MW:28688
Cacet:Q97K72|Q97K72_CLOAB	CAC1047	987	110499	7.1	0.19	16	23	SubName: Full=Ribonucleotide reductase, vitamin B12-dependen - Clostridium acetobutylicum # pI:6.71 MW:110499
Cacet:Q97IE8|Q97IE8_CLOAB	CAC1700	232	26764	6	0.19	2	3	SubName: Full=Response regulator - Clostridium acetobutylicum # pI:5.73 MW:26764
Cacet:Q97F98|Q97F98_CLOAB	CAC2842	718	80099	5.8	0.189	10	12	SubName: Full=Transcription accessory protein TEX, RNA-bindi - Clostridium acetobutylicum # pI:5.66 MW:80099
Cacet:Q97D99|Q97D99_CLOAB	CAC3581	201	23349	5.4	0.189	4	4	SubName: Full=HAD superfamily hydrolase; - Clostridium acetobutylicum # pI:5.32 MW:23349
Cacet:Q97FM0|Q97FM0_CLOAB	CAC2716	407	46192	8.3	0.187	6	21	SubName: Full=Predicted glycosyl transferase from UDP-glucur - Clostridium acetobutylicum # pI:8.44 MW:46192
Cacet:Q97HE8|Q97HE8_CLOAB	CAC2063	404	44597	9.3	0.186	6	10	SubName: Full=D-alanyl-D-alanine carboxypeptidase; - Clostridium acetobutylicum # pI:9.35 MW:44597
Cacet:Q97KU0|Q97KU0_CLOAB	CAC0826	370	40934	7.6	0.184	3	3	SubName: Full=Endoglucanase family 5; - Clostridium acetobutylicum # pI:7.10 MW:40934
Cacet:Q97LJ2|Q97LJ2_CLOAB	CAC0568	359	40383	6.9	0.184	6	12	SubName: Full=Aspartate semialdehyde dehydrogenase - Clostridium acetobutylicum # pI:6.43 MW:40384
Cacet:Q97MH6|Q97MH6_CLOAB	CAC0222	250	29450	5.8	0.184	4	6	SubName: Full=Exodeoxyribonuclease - Clostridium acetobutylicum # pI:5.59 MW:29451
Cacet:Q97TH5|Q97TH5_CLOAB	CAP0126	409	47059	7.7	0.183	4	5	SubName: Full=Uncharacterized protein - Clostridium acetobutylicum # pI:7.55 MW:47059
Cacet:Q97FI8|Q97FI8_CLOAB	CAC2749	180	20576	6.2	0.183	2	2	SubName: Full=Predicted phosphoesterase; - Clostridium acetobutylicum # pI:5.78 MW:20576
Cacet:Q97TP5|Q97TP5_CLOAB	CAP0053	318	35250	9.1	0.182	4	7	SubName: Full=Xylanase, glycosyl hydrolase family 10; - Clostridium acetobutylicum # pI:9.16 MW:35250
Cacet:Q97K29|Q97K29_CLOAB	CAC1092	274	30893	6.5	0.182	4	7	SubName: Full=Predicted metal-dependent phosphoesterase - Clostridium acetobutylicum # pI:6.08 MW:30893
Cacet:Q97DZ5|Q97DZ5_CLOAB	CAC3325	269	29223	9.5	0.182	4	12	SubName: Full=Periplasmic amino acid binding protein; - Clostridium acetobutylicum # pI:9.52 MW:29223
Cacet:Q97LX2|Q97LX2_CLOAB	CAC0432	337	36343	4.9	0.181	5	8	SubName: Full=Methyl-accepting chemotaxis protein; - Clostridium acetobutylicum # pI:4.80 MW:36343
Cacet:Q97IG3|SYA_CLOAB	CAC1678	881	99662	5.9	0.18	11	16	RecName: Full=Alanyl-tRNA synthetase; - Clostridium acetobutylicum # pI:5.68 MW:99662
Cacet:Q97E78|Q97E78_CLOAB	CAC3237	369	41151	7	0.179	7	8	SubName: Full=Multiple sugar-binding ABC-transporter, MSMX A - Clostridium acetobutylicum # pI:6.48 MW:41151
Cacet:Q97EA4|Q97EA4_CLOAB	CAC3210	84	9524	9.2	0.179	2	3	SubName: Full=Predicted RNA-binding protein, YABO B.subtilis - Clostridium acetobutylicum # pI:9.27 MW:9524
Cacet:Q97E27|Q97E27_CLOAB	CAC3289	466	51904	5.5	0.178	4	5	SubName: Full=Iron-regulated ABC-type transporter membrane c - Clostridium acetobutylicum # pI:5.32 MW:51904
Cacet:Q97MG8|Q97MG8_CLOAB	CAC0230	432	48975	5.2	0.178	8	17	SubName: Full=Inactivated predicted Zn-dependent protease, P - Clostridium acetobutylicum # pI:5.12 MW:48976
Cacet:Q97MU1|Q97MU1_CLOAB	CAC0100	320	36062	5.5	0.178	3	7	RecName: Full=Delta-aminolevulinic acid dehydratase; - Clostridium acetobutylicum # pI:5.32 MW:36062
rev_Cacet:Q97I94|TRMD_CLOAB	CAC1758	242	27971	6.9	0.178	2	2	RecName: Full=tRNA - Clostridium acetobutylicum # pI:6.47 MW:27971
Cacet:Q97J74|Q97J74_CLOAB	CAC1412	191	20991	4.7	0.178	2	3	SubName: Full=Methyl methane sulfonate/mytomycin C/UV resist - Clostridium acetobutylicum # pI:4.57 MW:20992
Cacet:Q97LQ0|Q97LQ0_CLOAB	CAC0504	159	17668	10	0.176	2	3	SubName: Full=FHA-domain containing secreted protein; - Clostridium acetobutylicum # pI:9.95 MW:17668
Cacet:Q97EB8|SYG_CLOAB	CAC3195	462	53377	5.4	0.173	5	22	RecName: Full=Glycyl-tRNA synthetase; - Clostridium acetobutylicum # pI:5.30 MW:53377
Cacet:Q97MG9|Q97MG9_CLOAB	CAC0229	475	53038	8	0.173	10	16	SubName: Full=Predicted Zn-dependent proteases, TLDD ortholo - Clostridium acetobutylicum # pI:8.00 MW:53038
Cacet:Q97MQ4|Q97MQ4_CLOAB	CAC0138	312	34629	7	0.173	6	8	SubName: Full=ABC transporter, ATP-binding component; - Clostridium acetobutylicum # pI:6.50 MW:34629
Cacet:Q97M06|Q97M06_CLOAB	CAC0394	208	22457	5.3	0.173	2	3	SubName: Full=Deoxyphosphogluconate aldolase - Clostridium acetobutylicum # pI:5.23 MW:22457
Cacet:Q97E66|MURI_CLOAB	CAC3250	256	28703	8.4	0.172	2	2	RecName: Full=Glutamate racemase; - Clostridium acetobutylicum # pI:8.51 MW:28703
Cacet:Q97TT6|Q97TT6_CLOAB	CAP0010	469	53810	6	0.171	4	9	SubName: Full=Beta_glucosidase; - Clostridium acetobutylicum # pI:5.70 MW:53810
Cacet:Q97D85|Q97D85_CLOAB	CAC3595	457	50490	6.9	0.171	3	3	SubName: Full=Uncharacterized FAD-dependent dehydrogenase; - Clostridium acetobutylicum # pI:6.48 MW:50490
Cacet:Q97E97|PTH_CLOAB	CAC3217	187	20725	8.1	0.171	2	3	RecName: Full=Peptidyl-tRNA hydrolase; - Clostridium acetobutylicum # pI:7.79 MW:20725
Cacet:Q97FA8|Q97FA8_CLOAB	CAC2832	393	44033	5.5	0.17	5	14	SubName: Full=PLP-dependent aminotransferase; - Clostridium acetobutylicum # pI:5.37 MW:44034
Cacet:Q97F95|Q97F95_CLOAB	CAC2845	329	37702	5.1	0.17	3	4	SubName: Full=Protein chain release factor B; - Clostridium acetobutylicum # pI:5.02 MW:37702
Cacet:Q97F48|Q97F48_CLOAB	CAC2905	300	33342	8.3	0.17	3	4	SubName: Full=Uncharacterized protein, YABG B.subtilis ortho - Clostridium acetobutylicum # pI:8.50 MW:33343
Cacet:Q97TD5|Q97TD5_CLOAB	CAP0177	249	28579	5.5	0.169	3	12	SubName: Full=SpoOJ regulator, soj/para family; - Clostridium acetobutylicum # pI:5.42 MW:28579
Cacet:Q97GU0|APT_CLOAB	CAC2275	172	18855	5.1	0.169	2	2	RecName: Full=Adenine phosphoribosyltransferase; - Clostridium acetobutylicum # pI:4.93 MW:18855
Cacet:Q97GC7|Q97GC7_CLOAB	CAC2441	471	52686	9.1	0.168	3	3	SubName: Full=Ferrichrome-binding periplasmic protein; - Clostridium acetobutylicum # pI:9.10 MW:52687
Cacet:Q97ES5|Q97ES5_CLOAB	CAC3032	298	34160	4.9	0.168	6	15	SubName: Full=Galactose mutarotase related enzyme; - Clostridium acetobutylicum # pI:4.82 MW:34160
Cacet:Q97GK7|RL20_CLOAB	CAC2359	119	13589	11.4	0.168	2	3	RecName: Full=50S ribosomal protein L20; - Clostridium acetobutylicum # pI:11.39 MW:13589
Cacet:Q97FE5|Q97FE5_CLOAB	CAC2795	335	37317	8.7	0.167	3	4	SubName: Full=MoaA/NirJ family Fe-S oxidoreductase; - Clostridium acetobutylicum # pI:8.95 MW:37317
Cacet:Q97ES0|SYI_CLOAB	CAC3038	1035	119411	5.7	0.166	15	22	RecName: Full=Isoleucyl-tRNA synthetase; - Clostridium acetobutylicum # pI:5.52 MW:119412
Cacet:Q97TU0|Q97TU0_CLOAB	CAP0006	237	26822	8	0.165	4	8	SubName: Full=GntR family HTH transcriptional regulator; - Clostridium acetobutylicum # pI:7.67 MW:26822
Cacet:Q97IA4|RNC_CLOAB	CAC1748	230	26205	6.2	0.165	2	5	RecName: Full=Ribonuclease 3; - Clostridium acetobutylicum # pI:5.84 MW:26205
Cacet:Q97CY0|Q97CY0_CLOAB	CAC3716	634	70693	6.8	0.164	8	19	SubName: Full=Lon-like ATP-dependent protease; - Clostridium acetobutylicum # pI:6.39 MW:70693
Cacet:Q97G71|Q97G71_CLOAB	CAC2498	639	69744	5.8	0.164	8	15	SubName: Full=Carbon monoxide dehydrogenase, catalytic subun - Clostridium acetobutylicum # pI:5.54 MW:69744
Cacet:Q97J94|Q97J94_CLOAB	CAC1392	475	51609	6	0.164	5	8	SubName: Full=Glutamine phosphoribosylpyrophosphate amidotra - Clostridium acetobutylicum # pI:5.77 MW:51610
Cacet:Q97DC7|Q97DC7_CLOAB	CAC3551	238	26562	7	0.164	2	4	SubName: Full=Na+ ABC transporter - Clostridium acetobutylicum # pI:6.55 MW:26562
Cacet:Q97FD0|Q97FD0_CLOAB	CAC2810	728	81726	8.3	0.163	8	26	SubName: Full=Possible glucoamylase - Clostridium acetobutylicum # pI:8.36 MW:81727
Cacet:Q97LD2|Q97LD2_CLOAB	CAC0630	526	59397	5.4	0.163	5	11	SubName: Full=Peptide chain ralease factor 3 - Clostridium acetobutylicum # pI:5.25 MW:59397
Cacet:Q97M64|Q97M64_CLOAB	CAC0334	166	19475	5.2	0.163	2	5	SubName: Full=Putative uncharacterized protein; - Clostridium acetobutylicum # pI:5.09 MW:19475
Cacet:Q97FX8|Q97FX8_CLOAB	CAC2597	154	17382	5.6	0.162	2	5	SubName: Full=Putative uncharacterized protein; - Clostridium acetobutylicum # pI:5.30 MW:17382
Cacet:Q97MH5|Q97MH5_CLOAB	CAC0223	373	42565	7.9	0.161	4	6	SubName: Full=Predicted N6-adenine-specific DNA methylase; - Clostridium acetobutylicum # pI:8.02 MW:42565
Cacet:Q97MX0|Q97MX0_CLOAB	CAC0070	322	35035	9.3	0.161	2	4	SubName: Full=Putative uncharacterized protein; - Clostridium acetobutylicum # pI:9.28 MW:35035
Cacet:O05101|FMT_CLOAB	CAC1723	310	34391	6.4	0.161	4	4	RecName: Full=Methionyl-tRNA formyltransferase; - Clostridium acetobutylicum # pI:6.06 MW:34391
Cacet:Q97GB9|Q97GB9_CLOAB	CAC2450	125	13677	6.2	0.16	2	2	SubName: Full=Desulfoferrodoxin; - Clostridium acetobutylicum # pI:5.79 MW:13677
Cacet:Q97LB6|SYL_CLOAB	CAC0646	812	92889	6.1	0.159	8	15	RecName: Full=Leucyl-tRNA synthetase; - Clostridium acetobutylicum # pI:5.81 MW:92889
Cacet:Q97TG4|Q97TG4_CLOAB	CAP0137	372	43464	7.1	0.159	5	10	SubName: Full=Similar to C-ter. of UDP-glucuronosyltransfera - Clostridium acetobutylicum # pI:6.58 MW:43465
Cacet:Q97GL6|Q97GL6_CLOAB	CAC2350	364	41857	8.9	0.159	5	6	SubName: Full=Sugar transaminase, involved in dTDP-4-amino-4 - Clostridium acetobutylicum # pI:9.01 MW:41857
Cacet:Q97H79|Q97H79_CLOAB	CAC2134	365	40607	5.2	0.159	2	7	SubName: Full=Predicted GTPase, YYAF B.subtilis ortholog; - Clostridium acetobutylicum # pI:5.07 MW:40607
Cacet:Q97FL4|Q97FL4_CLOAB	CAC2722	370	39635	5.3	0.159	4	10	SubName: Full=RCC1 repeats protein - Clostridium acetobutylicum # pI:5.15 MW:39635
Cacet:Q97LW4|Q97LW4_CLOAB	CAC0440	145	15582	5	0.159	2	4	SubName: Full=Homolog of osmotically induced OSMY protein of - Clostridium acetobutylicum # pI:4.79 MW:15582
Cacet:Q97EX6|Q97EX6_CLOAB	CAC2979	430	49687	6.4	0.158	8	14	SubName: Full=Aspartyl-tRNA synthetase; - Clostridium acetobutylicum # pI:6.02 MW:49687
Cacet:Q97IU5|DEOC_CLOAB	CAC1545	215	22884	6.6	0.158	3	4	RecName: Full=Deoxyribose-phosphate aldolase; - Clostridium acetobutylicum # pI:6.22 MW:22885
Cacet:Q97IC2|PKN2_CLOAB	CAC1728	657	71115	5.6	0.157	6	11	RecName: Full=Probable serine/threonine-protein kinase CA_C1 - Clostridium acetobutylicum # pI:5.41 MW:71116
Cacet:Q97H44|Q97H44_CLOAB	CAC2169	360	42705	7.5	0.156	3	3	SubName: Full=UDP-galactopyranose mutase; - Clostridium acetobutylicum # pI:7.08 MW:42705
Cacet:Q97G02|Q97G02_CLOAB	CAC2572	284	33257	8.6	0.155	3	3	SubName: Full=Possible aminoglycoside phosphotransferase - Clostridium acetobutylicum # pI:8.67 MW:33257
Cacet:Q97LI0|Q97LI0_CLOAB	CAC0581	460	54381	5.2	0.154	7	20	SubName: Full=Stage V sporulation protein R; - Clostridium acetobutylicum # pI:5.13 MW:54381
Cacet:Q97F49|Q97F49_CLOAB	CAC2904	78	8585	9.8	0.154	2	5	SubName: Full=Uncharacterized protein, VEG B.subtilis orthol - Clostridium acetobutylicum # pI:9.82 MW:8585
Cacet:Q97IF4|Q97IF4_CLOAB	CAC1687	406	46432	6.2	0.153	3	3	SubName: Full=Collagenase family protease; - Clostridium acetobutylicum # pI:5.90 MW:46432
Cacet:Q97G86|Q97G86_CLOAB	CAC2483	320	35249	4.8	0.153	2	2	SubName: Full=Methyl-accepting chemotaxis protein; - Clostridium acetobutylicum # pI:4.75 MW:35249
Cacet:Q97GV4|Q97GV4_CLOAB	CAC2261	322	36690	5.2	0.152	3	10	SubName: Full=HD-hydrolase domain containing protein, YHAM B - Clostridium acetobutylicum # pI:5.08 MW:36690
Cacet:Q97N29|Q97N29_CLOAB	CAC0009	171	19471	7.1	0.152	2	14	SubName: Full=Uncharacterized conserved protein, ortholog of - Clostridium acetobutylicum # pI:6.54 MW:19472
Cacet:Q97GS8|Q97GS8_CLOAB	CAC2287	451	52288	6.4	0.151	6	8	SubName: Full=Acyl-CoA reductase LuxC; - Clostridium acetobutylicum # pI:6.01 MW:52288
Cacet:Q97DA2|FABH_CLOAB	CAC3578	325	34928	5.8	0.151	2	2	RecName: Full=3-oxoacyl-[acyl-carrier-protein] synthase 3; - Clostridium acetobutylicum # pI:5.64 MW:34928
Cacet:Q97K65|Q97K65_CLOAB	CAC1054	299	32855	5.4	0.151	2	2	SubName: Full=Arginase; - Clostridium acetobutylicum # pI:5.24 MW:32855
Cacet:Q97MW9|Q97MW9_CLOAB	CAC0071	239	27977	5.4	0.151	2	2	SubName: Full=Uncharacterized conserved protein, YTFE E.coli - Clostridium acetobutylicum # pI:5.30 MW:27977
Cacet:Q97I09|ISPH_CLOAB	CAC1847	642	71989	5.9	0.15	12	22	RecName: Full=4-hydroxy-3-methylbut-2-enyl diphosphate reduc - Clostridium acetobutylicum # pI:5.73 MW:71989
Cacet:Q97HA5|Q97HA5_CLOAB	CAC2107	439	47753	5.3	0.15	4	7	SubName: Full=Contains cell adhesion domain; - Clostridium acetobutylicum # pI:5.08 MW:47753
Cacet:Q59262|Q59262_CLOAB	CAC0028	582	64308	7.4	0.149	7	13	SubName: Full=Hydrogenase I; - Clostridium acetobutylicum # pI:7.41 MW:64308
Cacet:Q97KP8|Q97KP8_CLOAB	CAC0869	308	33744	5.9	0.149	5	8	SubName: Full=Thioredoxine reductase; - Clostridium acetobutylicum # pI:5.67 MW:33744
Cacet:Q97N35|DNAA_CLOAB	CAC0001	446	50869	6.6	0.148	4	4	RecName: Full=Chromosomal replication initiator protein dnaA - Clostridium acetobutylicum # pI:6.14 MW:50869
Cacet:Q97MC1|Q97MC1_CLOAB	CAC0277	372	42716	5.9	0.148	3	3	SubName: Full=HD-GYP hydrolase domain containing protein; - Clostridium acetobutylicum # pI:5.69 MW:42716
Cacet:Q97DB7|Q97DB7_CLOAB	CAC3562	209	24516	8.3	0.148	2	4	SubName: Full=HD superfamily hydrolase; - Clostridium acetobutylicum # pI:8.38 MW:24516
Cacet:Q97DB1|ACCD_CLOAB	CAC3569	285	31702	8.1	0.147	3	5	RecName: Full=Acetyl-coenzyme A carboxylase carboxyl transfe - Clostridium acetobutylicum # pI:8.23 MW:31702
Cacet:Q97MM0|Q97MM0_CLOAB	CAC0176	569	63316	6.2	0.146	5	8	SubName: Full=Oligopeptide-binding protein, periplasmic comp - Clostridium acetobutylicum # pI:5.84 MW:63316
Cacet:Q97GM8|Q97GM8_CLOAB	CAC2338	487	53264	6.2	0.146	3	4	SubName: Full=Lysine decarboxylase; - Clostridium acetobutylicum # pI:5.79 MW:53264
Cacet:Q97JL0|Q97JL0_CLOAB	CAC1264	404	45408	9.4	0.146	5	10	SubName: Full=Membrane bound transcriptional regulator of Ly - Clostridium acetobutylicum # pI:9.41 MW:45408
Cacet:Q97EU7|Q97EU7_CLOAB	CAC3009	295	34318	9.1	0.146	3	5	SubName: Full=Xylanase/chitin deacetylase family protein; - Clostridium acetobutylicum # pI:9.15 MW:34318
Cacet:Q97K33|Q97K33_CLOAB	CAC1088	324	34809	5.2	0.145	3	6	SubName: Full=GlpX-like protein - Clostridium acetobutylicum # pI:5.08 MW:34810
Cacet:Q97N23|Q97N23_CLOAB	CAC0015	305	33304	6.6	0.144	2	4	SubName: Full=D-3-phosphoglycerate dehydrogenase; - Clostridium acetobutylicum # pI:6.16 MW:33304
Cacet:Q97G73|Q97G73_CLOAB	CAC2496	208	23780	5.1	0.144	3	3	SubName: Full=Predicted phosphatase of HAD hydrolase superfa - Clostridium acetobutylicum # pI:5.02 MW:23781
Cacet:Q97KD9|Q97KD9_CLOAB	CAC0980	743	84003	6.7	0.143	7	16	SubName: Full=Pyruvate-formate lyase; - Clostridium acetobutylicum # pI:6.24 MW:84003
Cacet:Q97FK9|Q97FK9_CLOAB	CAC2728	210	24678	5.2	0.143	2	6	SubName: Full=Putative uncharacterized protein; - Clostridium acetobutylicum # pI:4.90 MW:24678
Cacet:Q97I30|Q97I30_CLOAB	CAC1824	750	84222	6.1	0.141	7	9	SubName: Full=ATP-dependent Clp proteinase; - Clostridium acetobutylicum # pI:5.77 MW:84223
Cacet:Q97I73|Q97I73_CLOAB	CAC1780	489	55500	6.5	0.141	4	15	RecName: Full=Nicotinate phosphoribosyltransferase; - Clostridium acetobutylicum # pI:6.13 MW:55500
Cacet:Q97G07|Q97G07_CLOAB	CAC2567	220	25743	7.6	0.141	2	3	SubName: Full=Superoxide dismutase - Clostridium acetobutylicum # pI:7.06 MW:25743
Cacet:Q97G81|Q97G81_CLOAB	CAC2488	184	21659	5.5	0.141	2	2	SubName: Full=Uncharacterized conserved protein, YTFE family - Clostridium acetobutylicum # pI:5.34 MW:21659
Cacet:Q97LF9|Q97LF9_CLOAB	CAC0602	621	68844	5.7	0.14	5	6	SubName: Full=ATP-dependent zinc metallopeptidase FtsH - Clostridium acetobutylicum # pI:5.57 MW:68845
Cacet:Q97EE0|LEUC_CLOAB	CAC3173	422	45528	6.6	0.14	3	7	RecName: Full=3-isopropylmalate dehydratase large subunit; - Clostridium acetobutylicum # pI:6.19 MW:45528
Cacet:Q97JH9|Q97JH9_CLOAB	CAC1304	252	29474	8.5	0.139	2	2	SubName: Full=Uncharacterized conserved protein, predicted m - Clostridium acetobutylicum # pI:8.68 MW:29474
Cacet:Q97GR0|Q97GR0_CLOAB	CAC2306	252	29075	8.8	0.139	2	2	RecName: Full=RNA polymerase sigma factor; - Clostridium acetobutylicum # pI:8.84 MW:29075
Cacet:P94604|GYRB_CLOAB	CAC0006	637	71614	6.2	0.138	6	39	RecName: Full=DNA gyrase subunit B; - Clostridium acetobutylicum # pI:5.80 MW:71615
Cacet:Q97LT2|Q97LT2_CLOAB	CAC0472	551	61693	4.7	0.138	6	9	SubName: Full=DnaK protein - Clostridium acetobutylicum # pI:4.62 MW:61693
Cacet:Q97LS0|GLMM_CLOAB	CAC0484	448	48748	5.7	0.138	6	20	RecName: Full=Phosphoglucosamine mutase; - Clostridium acetobutylicum # pI:5.50 MW:48748
Cacet:Q97JU1|Q97JU1_CLOAB	CAC1182	351	40167	5.5	0.137	3	3	SubName: Full=Phage related protein, YorG B.subtilis homolog - Clostridium acetobutylicum # pI:5.37 MW:40167
Cacet:Q97EZ5|Q97EZ5_CLOAB	CAC2960	329	36477	6.9	0.137	2	2	SubName: Full=UDP-galactose 4-epimerase; - Clostridium acetobutylicum # pI:6.42 MW:36477
Cacet:Q97EB4|COAX_CLOAB	CAC3200	262	29049	6.1	0.137	2	2	RecName: Full=Type III pantothenate kinase; - Clostridium acetobutylicum # pI:5.87 MW:29049
Cacet:Q97EC1|Q97EC1_CLOAB	CAC3192	153	17580	7.8	0.137	2	4	SubName: Full=Transciptional regulator CTSR; - Clostridium acetobutylicum # pI:7.62 MW:17580
Cacet:Q97KC6|Q97KC6_CLOAB	CAC0993	426	48066	9.4	0.136	4	7	SubName: Full=D-alanyl-D-alanine carboxypeptidase - Clostridium acetobutylicum # pI:9.45 MW:48066
Cacet:Q97EC8|Q97EC8_CLOAB	CAC3185	368	40771	9.1	0.136	2	7	SubName: Full=Membrane-associated protein containing a homol - Clostridium acetobutylicum # pI:9.17 MW:40772
Cacet:Q97LE2|Q97LE2_CLOAB	CAC0620	338	37549	9.5	0.136	3	9	SubName: Full=ABC transporter, periplasmic-binding, putative - Clostridium acetobutylicum # pI:9.50 MW:37549
Cacet:Q97GY9|Q97GY9_CLOAB	CAC2226	280	32508	7.6	0.136	4	10	SubName: Full=Enzyme of ILVE/PABC family - Clostridium acetobutylicum # pI:7.49 MW:32509
Cacet:Q97LA9|Q97LA9_CLOAB	CAC0653	221	25115	6.4	0.136	2	3	SubName: Full=Response regulator - Clostridium acetobutylicum # pI:6.00 MW:25115
Cacet:Q97JG7|Q97JG7_CLOAB	CAC1318	170	19354	9.5	0.135	2	4	SubName: Full=Putative uncharacterized protein; - Clostridium acetobutylicum # pI:9.50 MW:19354
Cacet:Q97GU6|SYD_CLOAB	CAC2269	595	68244	5.3	0.134	6	9	RecName: Full=Aspartyl-tRNA synthetase; - Clostridium acetobutylicum # pI:5.24 MW:68244
Cacet:Q97L47|Q97L47_CLOAB	CAC0718	246	27527	7.5	0.134	3	7	SubName: Full=Ortholog ycnD B.subtilis, nitroreductase; - Clostridium acetobutylicum # pI:6.93 MW:27527
Cacet:Q97LA7|Q97LA7_CLOAB	CAC0655	67	7716	4.5	0.134	2	8	SubName: Full=Putative uncharacterized protein; - Clostridium acetobutylicum # pI:4.48 MW:7716
Cacet:Q97FJ7|SYH_CLOAB	CAC2740	430	49246	5.4	0.133	5	11	RecName: Full=Histidyl-tRNA synthetase; - Clostridium acetobutylicum # pI:5.35 MW:49246
Cacet:Q97ID7|ENGA_CLOAB	CAC1711	438	49798	6.5	0.132	5	7	RecName: Full=GTP-binding protein engA; - Clostridium acetobutylicum # pI:6.16 MW:49798
Cacet:Q97KI2|HISX_CLOAB	CAC0937	431	46930	5.5	0.132	3	5	RecName: Full=Histidinol dehydrogenase; - Clostridium acetobutylicum # pI:5.35 MW:46930
Cacet:Q97I23|LEXA_CLOAB	CAC1832	204	23066	6.8	0.132	2	4	RecName: Full=LexA repressor; - Clostridium acetobutylicum # pI:6.33 MW:23066
Cacet:Q97EP6|Q97EP6_CLOAB	CAC3062	254	28531	6.9	0.13	2	2	SubName: Full=CPSB/CAPC ortholog, PHP family hydrolase; - Clostridium acetobutylicum # pI:6.40 MW:28531
Cacet:Q97MT8|CYSC_CLOAB	CAC0103	200	23001	8.6	0.13	2	4	RecName: Full=Adenylyl-sulfate kinase; - Clostridium acetobutylicum # pI:8.77 MW:23001
Cacet:Q97IN7|Q97IN7_CLOAB	CAC1603	177	21121	8.2	0.13	2	4	SubName: Full=Diverged enzyme related to 2'-5' RNA ligase, o - Clostridium acetobutylicum # pI:8.30 MW:21121
Cacet:Q97L19|Q97L19_CLOAB	CAC0747	466	51902	8.8	0.129	4	7	SubName: Full=Secreted protein containing uncharacterized co - Clostridium acetobutylicum # pI:8.83 MW:51902
Cacet:Q97F64|RL31_CLOAB	CAC2888	70	7925	9	0.129	2	6	RecName: Full=50S ribosomal protein L31; - Clostridium acetobutylicum # pI:9.16 MW:7925
Cacet:Q97IP0|Q97IP0_CLOAB	CAC1600	673	73053	5.5	0.128	5	5	SubName: Full=Methyl-accepting chemotaxis-like protein - Clostridium acetobutylicum # pI:5.40 MW:73053
Cacet:Q97L98|Q97L98_CLOAB	CAC0664	452	51225	8.3	0.128	6	6	SubName: Full=Sugar-binding periplasmic protein; - Clostridium acetobutylicum # pI:8.40 MW:51226
Cacet:Q97J83|Q97J83_CLOAB	CAC1403	298	34460	5.4	0.128	2	3	SubName: Full=Zn-dependent hydrolase, glyoxylase II family; - Clostridium acetobutylicum # pI:5.26 MW:34461
rev_Cacet:Q97GB6|Q97GB6_CLOAB	CAC2453	243	28214	8.8	0.128	2	2	SubName: Full=CBS domain containing protein; - Clostridium acetobutylicum # pI:8.79 MW:28214
Cacet:Q97LB4|Q97LB4_CLOAB	CAC0648	195	22490	6.5	0.128	2	2	SubName: Full=Molecular chaperone, DnaJ family - Clostridium acetobutylicum # pI:6.14 MW:22490
Cacet:Q97F44|Q97F44_CLOAB	CAC2909	251	29262	6.6	0.127	2	8	SubName: Full=Spore coat protein cotS related - Clostridium acetobutylicum # pI:6.17 MW:29262
Cacet:Q97I64|PYRH_CLOAB	CAC1789	236	25854	6.1	0.127	2	3	RecName: Full=Uridylate kinase; - Clostridium acetobutylicum # pI:5.82 MW:25854
Cacet:Q97KM3|AROB_CLOAB	CAC0894	356	40551	7.4	0.126	4	4	RecName: Full=3-dehydroquinate synthase; - Clostridium acetobutylicum # pI:7.02 MW:40551
Cacet:Q97M20|Q97M20_CLOAB	CAC0380	272	29881	9.4	0.125	5	10	SubName: Full=Periplasmic amino acid-binding protein; - Clostridium acetobutylicum # pI:9.41 MW:29882
Cacet:Q97ER8|Q97ER8_CLOAB	CAC3040	232	25476	9.7	0.125	2	2	SubName: Full=CPSC/CAPB subfamily ATPase; - Clostridium acetobutylicum # pI:9.74 MW:25476
Cacet:P58258|REGA_CLOAB	CAC3037	334	37423	5.7	0.123	2	4	RecName: Full=HTH-type transcriptional regulator regA; - Clostridium acetobutylicum # pI:5.57 MW:37423
Cacet:Q97IL5|Q97IL5_CLOAB	CAC1625	219	25615	5.8	0.123	3	9	SubName: Full=Phosphoserine phosphatase family protein; - Clostridium acetobutylicum # pI:5.55 MW:25615
Cacet:Q97GY1|Q97GY1_CLOAB	CAC2234	376	41280	6.3	0.122	4	5	SubName: Full=NifS family enzyme - Clostridium acetobutylicum # pI:5.91 MW:41281
Cacet:Q97M97|Q97M97_CLOAB	CAC0301	303	34158	5.9	0.122	2	2	SubName: Full=Signal peptidase II - Clostridium acetobutylicum # pI:5.78 MW:34159
Cacet:Q97IF8|Q97IF8_CLOAB	CAC1683	555	61654	7.6	0.121	8	12	SubName: Full=Predicted metal-dependent hydrolase of metallo - Clostridium acetobutylicum # pI:7.29 MW:61655
Cacet:Q97F51|ISPE_CLOAB	CAC2902	280	31304	8.9	0.121	2	6	RecName: Full=4-diphosphocytidyl-2-C-methyl-D-erythritol kin - Clostridium acetobutylicum # pI:8.95 MW:31305
Cacet:Q97IU6|Q97IU6_CLOAB	CAC1544	132	14447	6.2	0.121	2	2	SubName: Full=Cytidine deaminase, cdd; - Clostridium acetobutylicum # pI:5.89 MW:14447
Cacet:Q97LR4|Q97LR4_CLOAB	CAC0490	502	54470	6.8	0.12	3	3	SubName: Full=Predicted sugar kinase, N-terminal region-unch - Clostridium acetobutylicum # pI:6.37 MW:54470
Cacet:Q97GC3|Q97GC3_CLOAB	CAC2445	391	43548	8.8	0.12	3	9	SubName: Full=AICAR transformylase domain of PurH-like prote - Clostridium acetobutylicum # pI:8.92 MW:43548
Cacet:Q97CW7|Q97CW7_CLOAB	CAC3729	283	32346	6.2	0.12	2	5	SubName: Full=Stage 0 sporulation J, ParB family of DNA-bind - Clostridium acetobutylicum # pI:6.00 MW:32346
Cacet:Q97ED6|SYC_CLOAB	CAC3177	464	53350	5.4	0.119	3	4	RecName: Full=Cysteinyl-tRNA synthetase; - Clostridium acetobutylicum # pI:5.28 MW:53350
Cacet:Q97LJ4|Q97LJ4_CLOAB	CAC0566	369	40989	8.5	0.119	2	3	SubName: Full=Malate dehydrogenase; - Clostridium acetobutylicum # pI:8.64 MW:40989
Cacet:Q97G36|Q97G36_CLOAB	CAC2535	352	37374	9.5	0.119	5	8	SubName: Full=Predicted protein of beta-propeller fold; - Clostridium acetobutylicum # pI:9.51 MW:37374
Cacet:Q97GG7|Q97GG7_CLOAB	CAC2400	177	21022	9.6	0.119	2	2	SubName: Full=Serine/threonine kinase related protein, inact - Clostridium acetobutylicum # pI:9.58 MW:21022
Cacet:Q97F07|Q97F07_CLOAB	CAC2948	527	59484	5.1	0.118	2	2	SubName: Full=ATPase components of ABC transporter with dupl - Clostridium acetobutylicum # pI:5.00 MW:59484
Cacet:Q97GH0|Q97GH0_CLOAB	CAC2397	238	28552	8.7	0.118	2	2	SubName: Full=Putative uncharacterized protein; - Clostridium acetobutylicum # pI:8.85 MW:28552
Cacet:Q97D03|Q97D03_CLOAB	CAC3686	245	28226	8.9	0.118	3	4	SubName: Full=Metallo-beta-lactamase superfamily hydrolase; - Clostridium acetobutylicum # pI:9.01 MW:28226
Cacet:Q97I98|Q97I98_CLOAB	CAC1754	449	49555	9.2	0.116	5	9	SubName: Full=Signal recognition particle GTPase Ffh; - Clostridium acetobutylicum # pI:9.23 MW:49556
Cacet:Q97L95|Q97L95_CLOAB	CAC0667	378	41598	5.1	0.116	3	7	SubName: Full=Sugar-binding periplasmic protein; - Clostridium acetobutylicum # pI:4.92 MW:41599
Cacet:P45558|PRMA_CLOAB	CAC1284	311	35028	4.9	0.116	3	3	RecName: Full=Ribosomal protein L11 methyltransferase; - Clostridium acetobutylicum # pI:4.81 MW:35028
Cacet:Q97IV5|Q97IV5_CLOAB	CAC1535	232	26100	8.3	0.116	2	2	SubName: Full=ABC transporter, ATPase component; - Clostridium acetobutylicum # pI:8.36 MW:26100
Cacet:Q97EB7|SYK_CLOAB	CAC3197	515	59604	5.6	0.115	7	10	RecName: Full=Lysyl-tRNA synthetase; - Clostridium acetobutylicum # pI:5.41 MW:59605
Cacet:Q97TP1|Q97TP1_CLOAB	CAP0057	373	40911	8.6	0.115	2	3	SubName: Full=Putative glycoportein or S-layer protein; - Clostridium acetobutylicum # pI:8.75 MW:40911
Cacet:Q97DL2|Q97DL2_CLOAB	CAC3462	262	28038	8	0.115	3	7	SubName: Full=3-oxoacyl-acyl carrier protein reductase; - Clostridium acetobutylicum # pI:8.13 MW:28038
Cacet:Q97H84|MURE1_CLOAB	CAC2129	482	54194	7.1	0.114	5	7	RecName: Full=UDP-N-acetylmuramoyl-L-alanyl-D-glutamate--2,6 - Clostridium acetobutylicum # pI:6.66 MW:54195
Cacet:Q97DS7|Q97DS7_CLOAB	CAC3395	367	41327	9.9	0.114	3	4	SubName: Full=Predicted membrane protein; - Clostridium acetobutylicum # pI:9.90 MW:41327
Cacet:Q97HE7|Q97HE7_CLOAB	CAC2064	271	29252	7.5	0.114	3	3	SubName: Full=Purine nucleoside phosphorylase; - Clostridium acetobutylicum # pI:6.96 MW:29252
Cacet:Q97G52|Q97G52_CLOAB	CAC2517	557	60362	6.9	0.113	4	6	SubName: Full=Extracellular neutral metalloprotease, NPRE; - Clostridium acetobutylicum # pI:6.38 MW:60362
Cacet:Q97TI5|Q97TI5_CLOAB	CAP0116	318	35101	9.5	0.113	2	4	SubName: Full=Xylanase, glycosyl hydrolase family 10; - Clostridium acetobutylicum # pI:9.52 MW:35101
Cacet:Q97LH6|Q97LH6_CLOAB	CAC0585	291	32545	4.9	0.113	3	11	SubName: Full=N-terminal CheY reciever domain fused to C-ter - Clostridium acetobutylicum # pI:4.83 MW:32546
Cacet:Q97I68|Q97I68_CLOAB	CAC1785	697	79841	8.9	0.112	7	9	RecName: Full=DNA topoisomerase; - Clostridium acetobutylicum # pI:9.03 MW:79841
Cacet:Q97EC6|DISA_CLOAB	CAC3187	357	40426	8.1	0.112	4	4	RecName: Full=DNA integrity scanning protein disA; - Clostridium acetobutylicum # pI:8.18 MW:40426
Cacet:Q97GH9|ARGD_CLOAB	CAC2388	387	42714	6.7	0.111	2	2	RecName: Full=Acetylornithine aminotransferase; - Clostridium acetobutylicum # pI:6.29 MW:42714
Cacet:Q97D77|Q97D77_CLOAB	CAC3603	225	25928	6.6	0.111	2	2	SubName: Full=Transcriptional regulator, FadR family; - Clostridium acetobutylicum # pI:6.16 MW:25928
Cacet:Q97MC0|Q97MC0_CLOAB	CAC0278	437	48030	6.5	0.11	2	2	RecName: Full=Aspartokinase; - Clostridium acetobutylicum # pI:6.08 MW:48030
Cacet:Q97GE2|Q97GE2_CLOAB	CAC2426	308	35464	8.6	0.11	3	5	SubName: Full=Uncharacterized conserved protein; - Clostridium acetobutylicum # pI:8.83 MW:35465
Cacet:Q97TM8|Q97TM8_CLOAB	CAP0070	283	31938	5.1	0.11	3	3	SubName: Full=HAD phosphatase superfamily protein; - Clostridium acetobutylicum # pI:5.03 MW:31938
Cacet:Q97EL9|Q97EL9_CLOAB	CAC3091	282	31600	5.3	0.11	2	3	SubName: Full=Fumarate hydratase, subunit A - Clostridium acetobutylicum # pI:5.17 MW:31601
Cacet:P58291|HIS9_CLOAB	CAC2727	255	30085	6	0.11	2	2	RecName: Full=Probable histidinol-phosphatase; - Clostridium acetobutylicum # pI:5.69 MW:30086
Cacet:Q97FS6|PYRK_CLOAB	CAC2651	246	27418	8.3	0.11	2	2	RecName: Full=Dihydroorotate dehydrogenase electron transfer - Clostridium acetobutylicum # pI:8.54 MW:27418
Cacet:Q97GZ0|Q97GZ0_CLOAB	CAC2225	643	71050	5.3	0.109	5	8	SubName: Full=Uncharacterized conserved protein; - Clostridium acetobutylicum # pI:5.20 MW:71050
Cacet:Q97I58|DXR_CLOAB	CAC1795	385	42915	6.7	0.109	3	5	RecName: Full=1-deoxy-D-xylulose 5-phosphate reductoisomeras - Clostridium acetobutylicum # pI:6.28 MW:42915
Cacet:Q97KD2|Q97KD2_CLOAB	CAC0987	221	26008	7.1	0.109	2	2	SubName: Full=Putative uncharacterized protein; - Clostridium acetobutylicum # pI:6.66 MW:26008
Cacet:Q97M89|Q97M89_CLOAB	CAC0309	371	41319	6.8	0.108	2	2	SubName: Full=Cell wall-associated hydrolase; - Clostridium acetobutylicum # pI:6.34 MW:41320
Cacet:Q97F45|Q97F45_CLOAB	CAC2908	344	40704	5.7	0.108	3	4	SubName: Full=Spore coat protein cotS related; - Clostridium acetobutylicum # pI:5.51 MW:40704
Cacet:Q97MN1|Q97MN1_CLOAB	CAC0164	260	29158	8.8	0.108	2	2	SubName: Full=ABC transporter, ATP binding-protein; - Clostridium acetobutylicum # pI:8.87 MW:29158
Cacet:Q97IG6|Q97IG6_CLOAB	CAC1675	139	15588	6.5	0.108	2	3	SubName: Full=Predicted transcriptional regulator - Clostridium acetobutylicum # pI:6.11 MW:15588
Cacet:Q97KE9|Q97KE9_CLOAB	CAC0970	448	51360	5.7	0.107	2	3	SubName: Full=Isopropylmalate synthase; - Clostridium acetobutylicum # pI:5.49 MW:51360
Cacet:Q97GG0|Q97GG0_CLOAB	CAC2407	131	14990	8.2	0.107	2	3	SubName: Full=CheY-like receiver domain of response regulato - Clostridium acetobutylicum # pI:7.79 MW:14991
Cacet:Q97LU1|Q97LU1_CLOAB	CAC0463	348	36310	9.1	0.106	2	3	SubName: Full=Serine protease Do - Clostridium acetobutylicum # pI:9.15 MW:36311
Cacet:Q97DX8|Q97DX8_CLOAB	CAC3342	292	31543	7.4	0.106	2	2	SubName: Full=Dehydrogenase related to 3-hydroxyisobutyrate - Clostridium acetobutylicum # pI:6.91 MW:31543
Cacet:Q97DW1|Q97DW1_CLOAB	CAC3359	273	30876	6.2	0.106	4	4	SubName: Full=Nitroreductase family protein fused to ferredo - Clostridium acetobutylicum # pI:5.90 MW:30876
Cacet:Q97J63|Q97J63_CLOAB	CAC1423	299	33012	8.8	0.104	2	3	SubName: Full=Predicted dehydrogenase of short-chain alcohol - Clostridium acetobutylicum # pI:8.98 MW:33012
Cacet:Q97MS5|Q97MS5_CLOAB	CAC0116	629	68386	5.6	0.103	10	19	SubName: Full=Carbone-monoxide dehydrogenase, beta chain; - Clostridium acetobutylicum # pI:5.40 MW:68386
Cacet:Q97MU7|Q97MU7_CLOAB	CAC0094	516	58462	6.9	0.103	3	4	SubName: Full=Ferredoxin-nitrite reductase; - Clostridium acetobutylicum # pI:6.44 MW:58462
Cacet:P33656|RPOD_CLOAB	CAC1300	378	43260	6.7	0.103	3	6	RecName: Full=RNA polymerase sigma factor rpoD; - Clostridium acetobutylicum # pI:6.28 MW:43260
Cacet:Q97TK3|Q97TK3_CLOAB	CAP0098	561	62630	5.8	0.102	3	3	SubName: Full=Alpha-amylase; - Clostridium acetobutylicum # pI:5.48 MW:62630
Cacet:Q97LQ5|Q97LQ5_CLOAB	CAC0499	403	44461	9	0.102	3	4	SubName: Full=Carboxyl-terminal protease; - Clostridium acetobutylicum # pI:9.04 MW:44461
Cacet:P30725|DNAJ_CLOAB	CAC1283	374	40401	9	0.102	3	7	RecName: Full=Chaperone protein dnaJ; - Clostridium acetobutylicum # pI:9.10 MW:40402
Cacet:Q97ES1|Q97ES1_CLOAB	CAC3036	1351	157877	8.8	0.101	8	9	SubName: Full=Superfamily I DNA helicase; - Clostridium acetobutylicum # pI:8.90 MW:157879
Cacet:Q97JE2|Q97JE2_CLOAB	CAC1344	534	58651	5.5	0.101	4	8	SubName: Full=Sugar kinase, possible xylulose kinase; - Clostridium acetobutylicum # pI:5.33 MW:58652
Cacet:Q97MT0|Q97MT0_CLOAB	CAC0111	477	52320	9.4	0.101	4	4	SubName: Full=Glutamine-binding periplasmic protein fused to - Clostridium acetobutylicum # pI:9.44 MW:52321
Cacet:Q97IV1|GSH1_CLOAB	CAC1539	481	56715	6.2	0.1	5	8	RecName: Full=Glutamate--cysteine ligase; - Clostridium acetobutylicum # pI:5.87 MW:56715
Cacet:Q97LP2|Y512_CLOAB	CAC0512	451	50074	9.1	0.1	2	3	RecName: Full=UPF0052 protein CA_C0512; - Clostridium acetobutylicum # pI:9.12 MW:50074
Cacet:Q97I26|Q97I26_CLOAB	CAC1828	459	49292	8.6	0.1	3	3	SubName: Full=TldD protein; - Clostridium acetobutylicum # pI:8.73 MW:49293
Cacet:Q97MG4|Q97MG4_CLOAB	CAC0234	458	47517	9.3	0.1	2	4	SubName: Full=PTS system, fructoso-specific IIBC component; - Clostridium acetobutylicum # pI:9.37 MW:47517
Cacet:Q97GT2|QUEA_CLOAB	CAC2283	341	38648	6.6	0.1	3	4	RecName: Full=S-adenosylmethionine:tRNA ribosyltransferase-i - Clostridium acetobutylicum # pI:6.13 MW:38649
Cacet:Q97GF5|Q97GF5_CLOAB	CAC2412	320	37083	5.9	0.1	2	3	SubName: Full=Putative uncharacterized protein; - Clostridium acetobutylicum # pI:5.68 MW:37083
Cacet:Q97KF4|Q97KF4_CLOAB	CAC0965	241	27721	9.7	0.1	3	4	SubName: Full=1-acyl-sn-glycerol-3-phosphate acyltransferase - Clostridium acetobutylicum # pI:9.66 MW:27721
Cacet:Q97FW3|Q97FW3_CLOAB	CAC2613	313	32933	5.8	0.099	5	5	SubName: Full=Transcriptional regulators of NagC/XylR family - Clostridium acetobutylicum # pI:5.63 MW:32933
Cacet:Q97DU4|Q97DU4_CLOAB	CAC3377	282	31806	9.5	0.099	3	4	SubName: Full=Xylanase/chitin deacetylase family enzyme; - Clostridium acetobutylicum # pI:9.52 MW:31806
Cacet:Q97DN6|Q97DN6_CLOAB	CAC3436	835	93561	6.4	0.098	6	8	SubName: Full=Probable alpha-arabinofuranosidase; - Clostridium acetobutylicum # pI:6.01 MW:93561
Cacet:Q97KM1|Q97KM1_CLOAB	CAC0896	356	38969	8	0.098	5	5	RecName: Full=Chorismate synthase; - Clostridium acetobutylicum # pI:8.07 MW:38969
Cacet:Q97FT3|CARB_CLOAB	CAC2644	1065	118460	5.5	0.096	7	16	RecName: Full=Carbamoyl-phosphate synthase large chain; - Clostridium acetobutylicum # pI:5.37 MW:118461
Cacet:Q97L72|Q97L72_CLOAB	CAC0690	343	38199	6.5	0.096	3	4	SubName: Full=Endoglucanase, aminopeptidase M42 family; - Clostridium acetobutylicum # pI:6.01 MW:38200
Cacet:Q97DS2|Q97DS2_CLOAB	CAC3400	322	36670	5.8	0.096	2	2	SubName: Full=Predicted dehydrogenase; - Clostridium acetobutylicum # pI:5.64 MW:36670
Cacet:Q97IQ7|Q97IQ7_CLOAB	CAC1583	187	21721	8.1	0.096	2	7	SubName: Full=Predicted P-loop ATPase; - Clostridium acetobutylicum # pI:8.21 MW:21721
Cacet:Q97GC2|Q97GC2_CLOAB	CAC2446	177	19806	9.2	0.096	2	2	SubName: Full=Putative uncharacterized protein; - Clostridium acetobutylicum # pI:9.24 MW:19806
Cacet:Q97K41|Q97K41_CLOAB	CAC1080	1227	134031	4.8	0.095	8	16	SubName: Full=Uncharacterized protein, probably surface-loca - Clostridium acetobutylicum # pI:4.63 MW:134032
Cacet:Q97MU2|GSA_CLOAB	CAC0099	422	46615	5.9	0.095	2	3	RecName: Full=Glutamate-1-semialdehyde 2,1-aminomutase; - Clostridium acetobutylicum # pI:5.69 MW:46615
Cacet:Q97GE7|Q97GE7_CLOAB	CAC2420	379	41078	4.9	0.095	2	2	SubName: Full=Methyl-accepting chemotaxis protein; - Clostridium acetobutylicum # pI:4.82 MW:41078
Cacet:Q97GP2|Q97GP2_CLOAB	CAC2324	315	35826	8.6	0.095	4	7	SubName: Full=Glycosyltransferase; - Clostridium acetobutylicum # pI:8.59 MW:35826
Cacet:Q97D53|QUEC_CLOAB	CAC3627	222	25054	7.9	0.095	2	2	RecName: Full=Queuosine biosynthesis protein queC; - Clostridium acetobutylicum # pI:8.04 MW:25054
Cacet:Q97IH7|Q97IH7_CLOAB	CAC1664	812	93697	8.1	0.094	8	10	RecName: Full=Phosphorylase; - Clostridium acetobutylicum # pI:8.11 MW:93698
Cacet:Q97JR4|Q97JR4_CLOAB	CAC1209	699	79541	8.1	0.094	5	5	SubName: Full=Anaerobic ribonucleotide reductase; - Clostridium acetobutylicum # pI:8.29 MW:79541
Cacet:Q97EN2|Q97EN2_CLOAB	CAC3078	403	43825	8.8	0.094	2	2	SubName: Full=Uncharacterized secreted protein, YBBR Bacillu - Clostridium acetobutylicum # pI:8.80 MW:43825
Cacet:Q97I32|Q97I32_CLOAB	CAC1822	281	31189	9.4	0.093	2	2	SubName: Full=Fusion of predicted Zn-dependent amidase/pepti - Clostridium acetobutylicum # pI:9.45 MW:31189
rev_Cacet:Q97MW7|Q97MW7_CLOAB	CAC0073	270	30500	8.8	0.093	2	2	SubName: Full=Uncharacterized protein, ortholog of YYBG B.su - Clostridium acetobutylicum # pI:8.96 MW:30500
Cacet:Q97K66|Q97K66_CLOAB	CAC1053	466	53432	7.9	0.092	4	7	SubName: Full=LPS glycosyltransferase; - Clostridium acetobutylicum # pI:7.93 MW:53432
Cacet:Q97L37|Q97L37_CLOAB	CAC0729	448	50763	4.7	0.092	3	6	SubName: Full=Putative uncharacterized protein; - Clostridium acetobutylicum # pI:4.56 MW:50763
Cacet:Q97LN7|PYRC_CLOAB	CAC0519	424	46528	5.1	0.092	2	9	RecName: Full=Dihydroorotase; - Clostridium acetobutylicum # pI:4.99 MW:46528
Cacet:Q97GN9|Q97GN9_CLOAB	CAC2327	1044	121350	5.7	0.091	8	9	SubName: Full=Glycosyltransferase domain containing protein; - Clostridium acetobutylicum # pI:5.54 MW:121351
Cacet:Q97LP8|Q97LP8_CLOAB	CAC0506	482	52398	7.9	0.091	2	2	SubName: Full=Penicillin-binding protein; - Clostridium acetobutylicum # pI:7.67 MW:52398
Cacet:Q97IF0|Q97IF0_CLOAB	CAC1692	418	45864	6.2	0.091	2	2	SubName: Full=Cell division protein, ftsA; - Clostridium acetobutylicum # pI:5.89 MW:45865
Cacet:O65992|MTLD_CLOAB	CAC0157	384	43922	7.7	0.091	2	2	RecName: Full=Mannitol-1-phosphate 5-dehydrogenase; - Clostridium acetobutylicum # pI:7.55 MW:43922
Cacet:Q97GJ9|Q97GJ9_CLOAB	CAC2367	752	80260	6.1	0.09	3	5	SubName: Full=Uncharacterized protein containing predicted c - Clostridium acetobutylicum # pI:5.72 MW:80260
Cacet:Q97EV1|ADD_CLOAB	CAC3005	334	38023	5.2	0.09	2	3	RecName: Full=Adenosine deaminase; - Clostridium acetobutylicum # pI:5.10 MW:38024
Cacet:Q97H83|Q97H83_CLOAB	CAC2130	729	80543	9	0.089	3	3	SubName: Full=Stage V sporulation protein D, spoVD, FtsI/pbp - Clostridium acetobutylicum # pI:9.04 MW:80543
Cacet:Q97FP0|Q97FP0_CLOAB	CAC2688	271	31190	8.4	0.089	2	2	SubName: Full=Alpha/beta superfamily hydrolase - Clostridium acetobutylicum # pI:8.55 MW:31190
Cacet:Q97H11|Q97H11_CLOAB	CAC2204	114	13439	8.2	0.088	2	2	SubName: Full=Putative uncharacterized protein; - Clostridium acetobutylicum # pI:7.81 MW:13439
Cacet:Q97M47|Q97M47_CLOAB	CAC0353	1193	128814	5.4	0.085	5	6	SubName: Full=2,3-cyclic-nucleotide 2'phosphodiesterase - Clostridium acetobutylicum # pI:5.12 MW:128815
Cacet:Q97EE3|ILVD_CLOAB	CAC3170	552	58367	6.4	0.085	2	3	RecName: Full=Dihydroxy-acid dehydratase; - Clostridium acetobutylicum # pI:6.02 MW:58367
Cacet:Q97GD7|Q97GD7_CLOAB	CAC2431	634	72587	8.5	0.084	3	3	SubName: Full=Alkaline phosphatase superfamily enzyme; - Clostridium acetobutylicum # pI:8.49 MW:72588
Cacet:Q97DZ0|Q97DZ0_CLOAB	CAC3330	418	48183	7.3	0.084	3	3	SubName: Full=Cytochrome P450 family protein, YBDT B.subtili - Clostridium acetobutylicum # pI:6.82 MW:48184
Cacet:Q97GX8|GLGC_CLOAB	CAC2237	380	42664	8.6	0.084	2	3	RecName: Full=Glucose-1-phosphate adenylyltransferase; - Clostridium acetobutylicum # pI:8.67 MW:42664
Cacet:Q97FV2|DAPF_CLOAB	CAC2624	333	37528	5.2	0.084	2	2	RecName: Full=Diaminopimelate epimerase; - Clostridium acetobutylicum # pI:5.08 MW:37528
Cacet:Q97JI5|ERA_CLOAB	CAC1295	296	33797	9	0.084	2	4	RecName: Full=GTP-binding protein era homolog; - Clostridium acetobutylicum # pI:9.05 MW:33798
Cacet:Q97E12|Q97E12_CLOAB	CAC3308	593	69600	5.5	0.083	3	3	SubName: Full=Glycosyltransferase fused to TPR-repeat domain - Clostridium acetobutylicum # pI:5.35 MW:69600
Cacet:Q97KB8|Q97KB8_CLOAB	CAC1001	395	44500	5.8	0.081	3	3	SubName: Full=Aspartate aminotransferase; - Clostridium acetobutylicum # pI:5.51 MW:44500
Cacet:Q97N13|DCD_CLOAB	CAC0025	173	19909	6.3	0.081	2	2	RecName: Full=Deoxycytidine triphosphate deaminase; - Clostridium acetobutylicum # pI:5.96 MW:19909
Cacet:Q97IL2|Q97IL2_CLOAB	CAC1628	954	108372	6.7	0.08	3	3	SubName: Full=DNA gyrase A subunit; - Clostridium acetobutylicum # pI:6.33 MW:108372
Cacet:P94605|GYRA_CLOAB	CAC0007	830	92612	5.8	0.08	5	18	RecName: Full=DNA gyrase subunit A; - Clostridium acetobutylicum # pI:5.60 MW:92613
Cacet:Q97GP0|Q97GP0_CLOAB	CAC2326	436	50835	8.5	0.08	2	2	SubName: Full=Diverged glycosyltransferase domain containing - Clostridium acetobutylicum # pI:8.63 MW:50835
rev_Cacet:Q97F42|Q97F42_CLOAB	CAC2911	374	42729	8.2	0.08	2	2	SubName: Full=Glycosyltransferase; - Clostridium acetobutylicum # pI:8.41 MW:42730
Cacet:Q97TK4|Q97TK4_CLOAB	CAP0097	299	33303	7.2	0.08	2	3	SubName: Full=Carboxyl esterase, a/b hydrolase; - Clostridium acetobutylicum # pI:6.71 MW:33303
Cacet:Q97LI1|Y580_CLOAB	CAC0580	391	44977	9.1	0.079	4	9	RecName: Full=UPF0229 protein CA_C0580; - Clostridium acetobutylicum # pI:9.15 MW:44978
Cacet:Q97JI2|Q97JI2_CLOAB	CAC1298	355	42377	9.2	0.079	3	4	SubName: Full=Uncharacterized protein, related to B.subtilis - Clostridium acetobutylicum # pI:9.27 MW:42378
Cacet:Q97KL6|GCP_CLOAB	CAC0901	340	36690	7.4	0.079	2	2	RecName: Full=Probable O-sialoglycoprotein endopeptidase; - Clostridium acetobutylicum # pI:7.01 MW:36691
Cacet:Q97LK9|Q97LK9_CLOAB	CAC0549	140	15948	8.2	0.079	2	2	SubName: Full=Predicted transcriptional regulator; - Clostridium acetobutylicum # pI:7.80 MW:15948
Cacet:Q97DD2|Q97DD2_CLOAB	CAC3546	677	78241	5.2	0.078	2	3	SubName: Full=Highly conserved protein containing a domain r - Clostridium acetobutylicum # pI:5.11 MW:78242
Cacet:Q97LC4|Q97LC4_CLOAB	CAC0638	617	69380	5.1	0.078	2	2	SubName: Full=Putative uncharacterized protein; - Clostridium acetobutylicum # pI:4.98 MW:69380
Cacet:Q97GX7|Q97GX7_CLOAB	CAC2238	372	42100	9	0.078	2	6	SubName: Full=ADP-glucose pyrophosphorylase; - Clostridium acetobutylicum # pI:9.13 MW:42100
Cacet:Q97E96|Q97E96_CLOAB	CAC3218	387	40851	9	0.078	2	4	SubName: Full=Periplasmic trypsin-like serine protease - Clostridium acetobutylicum # pI:9.05 MW:40851
Cacet:Q97HH1|Q97HH1_CLOAB	CAC2040	306	34755	8.9	0.078	2	4	SubName: Full=ABC transported MDR-type, ATPase component; - Clostridium acetobutylicum # pI:8.96 MW:34756
Cacet:Q97JA0|Q97JA0_CLOAB	CAC1386	243	26880	5.9	0.078	2	10	SubName: Full=Zn-dependent hydrolases, glyoxylase family; - Clostridium acetobutylicum # pI:5.61 MW:26880
Cacet:Q97LJ0|Q97LJ0_CLOAB	CAC0570	665	70674	6.6	0.077	2	2	SubName: Full=PTS enzyme II, ABC component; - Clostridium acetobutylicum # pI:6.13 MW:70675
Cacet:Q97FJ0|Q97FJ0_CLOAB	CAC2747	429	48269	8.7	0.077	4	8	SubName: Full=Protein containing LysM repeats - Clostridium acetobutylicum # pI:8.68 MW:48269
Cacet:Q97KM2|AROA_CLOAB	CAC0895	428	46960	6.8	0.077	3	4	RecName: Full=3-phosphoshikimate 1-carboxyvinyltransferase; - Clostridium acetobutylicum # pI:6.38 MW:46961
Cacet:Q97LG9|Q97LG9_CLOAB	CAC0592	401	45149	6.1	0.077	2	3	SubName: Full=Riboflavin biosynthes protein RIBA - Clostridium acetobutylicum # pI:5.82 MW:45149
Cacet:Q97EP4|Q97EP4_CLOAB	CAC3064	378	43041	8.5	0.077	2	6	RecName: Full=UDP-N-acetylglucosamine 2-epimerase; - Clostridium acetobutylicum # pI:8.63 MW:43041
Cacet:Q9ANR5|Q9ANR5_CLOAB	CAP0035	858	94439	8.3	0.076	6	13	SubName: Full=Aldehyde-alcohol dehydrogenase, ADHE1; - Clostridium acetobutylicum # pI:8.50 MW:94440
Cacet:Q97HK1|Q97HK1_CLOAB	CAC2010	472	54091	7.6	0.076	2	2	SubName: Full=Predicted Fe-S oxidoreductase; - Clostridium acetobutylicum # pI:7.51 MW:54091
Cacet:Q97GR5|PBPA_CLOAB	CAC2301	809	88725	9.1	0.075	6	10	RecName: Full=Penicillin-binding protein 1A; - Clostridium acetobutylicum # pI:9.14 MW:88725
Cacet:Q97KY2|Q97KY2_CLOAB	CAC0784	374	42174	9.3	0.075	2	2	SubName: Full=ATP-dependent RNA helicase, superfamily II; - Clostridium acetobutylicum # pI:9.35 MW:42174
Cacet:Q97GZ3|CHEB_CLOAB	CAC2222	345	37974	8.8	0.075	2	5	RecName: Full=Chemotaxis response regulator protein-glutamat - Clostridium acetobutylicum # pI:8.86 MW:37975
rev_Cacet:Q97H29|Q97H29_CLOAB	CAC2184	305	36341	8	0.075	2	3	SubName: Full=Uncharacterized protein, homolog HI1244 from H - Clostridium acetobutylicum # pI:8.20 MW:36341
Cacet:Q97IL9|Q97IL9_CLOAB	CAC1621	308	35628	5.7	0.075	2	2	SubName: Full=Predicted Fe-S oxidoreductase; - Clostridium acetobutylicum # pI:5.61 MW:35628
Cacet:Q97EN3|Q97EN3_CLOAB	CAC3077	540	59912	8	0.074	3	3	SubName: Full=Uncharacterized FAD-dependent dehydrogenase; - Clostridium acetobutylicum # pI:8.14 MW:59912
Cacet:Q97KK7|Q97KK7_CLOAB	CAC0911	726	80718	5.3	0.073	3	5	SubName: Full=Possible processive endoglucanase family 48, s - Clostridium acetobutylicum # pI:5.12 MW:80718
Cacet:Q97FE2|Q97FE2_CLOAB	CAC2798	395	44418	9.1	0.073	4	9	SubName: Full=NADH:flavin oxidoreductase; - Clostridium acetobutylicum # pI:9.18 MW:44418
Cacet:Q97FT9|Q97FT9_CLOAB	CAC2637	778	87599	6.4	0.072	5	13	RecName: Full=ATP-dependent protease La; - Clostridium acetobutylicum # pI:6.03 MW:87599
Cacet:Q97JM0|Q97JM0_CLOAB	CAC1254	622	72111	5.4	0.072	3	4	SubName: Full=Fe-S oxidoreductase; - Clostridium acetobutylicum # pI:5.28 MW:72111
Cacet:Q97KL1|Q97KL1_CLOAB	CAC0906	387	44389	5.5	0.072	2	3	SubName: Full=Alanyl-tRNA synthetase related protein; - Clostridium acetobutylicum # pI:5.39 MW:44390
rev_Cacet:Q97IR3|Q97IR3_CLOAB	CAC1577	208	25188	7.8	0.072	2	2	SubName: Full=Ncharacterized conserved protein; - Clostridium acetobutylicum # pI:7.97 MW:25188
Cacet:Q97IQ6|RNZ_CLOAB	CAC1584	309	34960	5.9	0.071	2	2	RecName: Full=Ribonuclease Z; - Clostridium acetobutylicum # pI:5.60 MW:34961
rev_Cacet:Q97KT8|Q97KT8_CLOAB	CAC0828	308	34899	9.4	0.071	2	3	SubName: Full=Putative uncharacterized protein; - Clostridium acetobutylicum # pI:9.41 MW:34899
Cacet:Q97K23|Q97K23_CLOAB	CAC1098	871	100308	5.6	0.07	6	8	RecName: Full=DNA polymerase I; - Clostridium acetobutylicum # pI:5.43 MW:100309
Cacet:Q97KA9|Q97KA9_CLOAB	CAC1010	345	38556	5.8	0.07	2	4	SubName: Full=Predicted phosphohydrolase, Icc family; - Clostridium acetobutylicum # pI:5.44 MW:38556
Cacet:Q97E37|Q97E37_CLOAB	CAC3279	808	87679	5.5	0.069	2	2	SubName: Full=Possible surface protein, responsible for cell - Clostridium acetobutylicum # pI:5.29 MW:87680
Cacet:Q97LI3|Q97LI3_CLOAB	CAC0578	1212	135626	6.3	0.068	4	5	SubName: Full=Cobalamine-dependent methionine synthase I - Clostridium acetobutylicum # pI:5.93 MW:135627
Cacet:Q97JJ6|LEPA_CLOAB	CAC1278	602	67612	5.4	0.068	3	4	RecName: Full=GTP-binding protein lepA; - Clostridium acetobutylicum # pI:5.28 MW:67612
Cacet:Q97EZ4|GALT_CLOAB	CAC2961	497	57289	8.3	0.068	4	6	RecName: Full=Galactose-1-phosphate uridylyltransferase; - Clostridium acetobutylicum # pI:8.46 MW:57289
Cacet:Q97I35|Q97I35_CLOAB	CAC1819	398	43976	6.3	0.068	2	4	SubName: Full=Aspartate Aminotransferase; - Clostridium acetobutylicum # pI:5.96 MW:43976
rev_Cacet:Q97H34|Q97H34_CLOAB	CAC2179	309	35246	7.2	0.068	2	3	SubName: Full=Nucleoside-diphosphate-sugar epimerase; - Clostridium acetobutylicum # pI:6.67 MW:35246
Cacet:Q97FM4|Q97FM4_CLOAB	CAC2707	292	34419	5.7	0.068	2	2	SubName: Full=8-oxoguanine-DNA-glycosylase; - Clostridium acetobutylicum # pI:5.54 MW:34420
Cacet:Q97GM6|MUTS2_CLOAB	CAC2340	788	88271	6.8	0.067	3	5	RecName: Full=MutS2 protein; - Clostridium acetobutylicum # pI:6.36 MW:88272
Cacet:Q97KB7|Q97KB7_CLOAB	CAC1002	493	56208	5.9	0.067	2	4	RecName: Full=Nicotinate phosphoribosyltransferase; - Clostridium acetobutylicum # pI:5.63 MW:56208
Cacet:Q97FR1|Q97FR1_CLOAB	CAC2666	461	54133	8.5	0.067	3	3	SubName: Full=Putative uncharacterized protein; - Clostridium acetobutylicum # pI:8.68 MW:54133
Cacet:Q97E56|SYN_CLOAB	CAC3260	463	53440	5.5	0.067	5	13	RecName: Full=Asparaginyl-tRNA synthetase; - Clostridium acetobutylicum # pI:5.34 MW:53440
Cacet:Q97IV9|Q97IV9_CLOAB	CAC1531	405	46855	5.5	0.067	2	3	SubName: Full=Uncharacterized conserved protein; - Clostridium acetobutylicum # pI:5.41 MW:46855
Cacet:Q97CW1|Q97CW1_CLOAB	CAC3735	209	24179	9.4	0.067	3	4	SubName: Full=Predicted RNA-binding protein Jag, SpoIIIJ-ass - Clostridium acetobutylicum # pI:9.39 MW:24179
Cacet:Q97K46|Q97K46_CLOAB	CAC1075	665	71774	8.8	0.066	3	4	SubName: Full=Beta-glucosidase family protein; - Clostridium acetobutylicum # pI:8.89 MW:71775
rev_Cacet:Q97LA5|Q97LA5_CLOAB	CAC0657	334	39505	9.4	0.066	2	2	SubName: Full=Predicted transposase - Clostridium acetobutylicum # pI:9.41 MW:39505
Cacet:Q97F62|Q97F62_CLOAB	CAC2891	1157	129412	6.3	0.065	4	7	SubName: Full=Fusion of alpha-glucosidase - Clostridium acetobutylicum # pI:5.91 MW:129412
Cacet:Q97H10|Q97H10_CLOAB	CAC2205	638	68557	5.4	0.064	2	3	SubName: Full=Flagellar hook-associated protein FliD; - Clostridium acetobutylicum # pI:5.15 MW:68557
Cacet:Q97TN9|Q97TN9_CLOAB	CAP0059	396	43813	9	0.063	2	2	SubName: Full=Alcohol dehydrogenase; - Clostridium acetobutylicum # pI:9.12 MW:43813
Cacet:Q97FQ4|Q97FQ4_CLOAB	CAC2674	756	86264	8.2	0.062	3	5	SubName: Full=ATP-dependent superfamily I DNA helicase, PCRA - Clostridium acetobutylicum # pI:8.30 MW:86264
Cacet:Q97KA6|Q97KA6_CLOAB	CAC1013	678	75567	4.9	0.062	2	3	SubName: Full=FTSA related protein, predicted ATPases of the - Clostridium acetobutylicum # pI:4.84 MW:75568
Cacet:Q97K79|Q97K79_CLOAB	CAC1040	387	41815	7.2	0.062	2	7	SubName: Full=Predicted amidohydrolases; - Clostridium acetobutylicum # pI:6.72 MW:41815
Cacet:Q97II0|Q97II0_CLOAB	CAC1661	113	12834	8.9	0.062	2	3	SubName: Full=Predicted secreted nucleic acid binding protei - Clostridium acetobutylicum # pI:8.93 MW:12834
Cacet:Q97KR1|Q97KR1_CLOAB	CAC0856	346	38986	8.3	0.061	2	2	SubName: Full=Transcriptional regulator, LacI family - Clostridium acetobutylicum # pI:8.42 MW:38986
Cacet:Q97IC8|Q97IC8_CLOAB	CAC1720	398	43575	8.7	0.06	2	2	SubName: Full=Flavoprotein involved in panthothenate metabol - Clostridium acetobutylicum # pI:8.78 MW:43575
Cacet:Q97LU8|Q97LU8_CLOAB	CAC0456	786	87977	5.6	0.059	3	5	RecName: Full=ATP-dependent protease La; - Clostridium acetobutylicum # pI:5.46 MW:87978
Cacet:Q97EE2|LEU3_CLOAB	CAC3171	357	38980	5.1	0.059	2	4	RecName: Full=3-isopropylmalate dehydrogenase; - Clostridium acetobutylicum # pI:5.01 MW:38980
Cacet:Q97IG7|Q97IG7_CLOAB	CAC1674	479	53607	6.3	0.058	3	3	SubName: Full=Small subunit of NADPH-dependent glutamate syn - Clostridium acetobutylicum # pI:5.93 MW:53607
Cacet:Q97H21|Q97H21_CLOAB	CAC2193	527	62342	6.9	0.057	2	2	SubName: Full=Ucharacterized protein, CGEB homolog; - Clostridium acetobutylicum # pI:6.47 MW:62342
Cacet:Q97JB4|COBT_CLOAB	CAC1372	352	37466	5.9	0.057	4	6	RecName: Full=Nicotinate-nucleotide--dimethylbenzimidazole p - Clostridium acetobutylicum # pI:5.69 MW:37466
Cacet:Q97EJ8|Q97EJ8_CLOAB	CAC3113	427	47097	9.7	0.056	2	3	RecName: Full=Preprotein translocase secY subunit; - Clostridium acetobutylicum # pI:9.75 MW:47097
Cacet:Q97GN8|Q97GN8_CLOAB	CAC2328	419	48311	6.6	0.055	2	3	SubName: Full=Polysaccharide ABC transporter, ATPase compone - Clostridium acetobutylicum # pI:6.22 MW:48311
Cacet:Q97L83|Q97L83_CLOAB	CAC0679	295	32957	5.6	0.054	2	4	SubName: Full=Unsharacterized protein, BmrU family; - Clostridium acetobutylicum # pI:5.37 MW:32958
Cacet:Q04351|Y3709_CLOAB	CAC3709	1498	168968	5.5	0.053	6	10	RecName: Full=Ftsk domain-containing protein CA_C3709; - Clostridium acetobutylicum # pI:5.31 MW:168970
rev_Cacet:Q97DR1|Q97DR1_CLOAB	CAC3411	563	64852	9.3	0.053	2	2	SubName: Full=Homolog of plant auxin-responsive GH3-like pro - Clostridium acetobutylicum # pI:9.35 MW:64852
Cacet:Q97JJ4|Q97JJ4_CLOAB	CAC1286	436	50206	5.8	0.053	2	3	SubName: Full=Fe-S oxidoreductases; - Clostridium acetobutylicum # pI:5.59 MW:50206
Cacet:Q97N22|Q97N22_CLOAB	CAC0016	414	47723	6.1	0.053	2	2	SubName: Full=Related to HTH domain of SpoOJ/ParA/ParB/repB - Clostridium acetobutylicum # pI:5.78 MW:47723
Cacet:Q97D49|Q97D49_CLOAB	CAC3631	310	34308	9.8	0.052	2	4	SubName: Full=Oligopeptide ABC transporter, permease compone - Clostridium acetobutylicum # pI:9.84 MW:34308
Cacet:Q97TJ9|Q97TJ9_CLOAB	CAP0102	1058	115300	9.1	0.051	5	6	SubName: Full=Membrane protein; - Clostridium acetobutylicum # pI:9.09 MW:115301
Cacet:Q97F08|Q97F08_CLOAB	CAC2947	728	83177	9.4	0.051	2	5	RecName: Full=DNA topoisomerase; - Clostridium acetobutylicum # pI:9.47 MW:83178
rev_Cacet:Q97KY2|Q97KY2_CLOAB	CAC0784	374	42174	9.3	0.051	2	2	SubName: Full=ATP-dependent RNA helicase, superfamily II; - Clostridium acetobutylicum # pI:9.35 MW:42174
Cacet:Q97GY2|MNMA_CLOAB	CAC2233	355	40114	6.9	0.051	2	2	RecName: Full=tRNA-specific 2-thiouridylase mnmA; - Clostridium acetobutylicum # pI:6.49 MW:40114
Cacet:Q97K82|Q97K82_CLOAB	CAC1037	261	29262	9.6	0.05	2	3	SubName: Full=Predicted xylanase/chitin deacetylase; - Clostridium acetobutylicum # pI:9.63 MW:29262
Cacet:Q97L18|Q97L18_CLOAB	CAC0748	241	27081	8.8	0.05	2	2	SubName: Full=Nitroreductase family protein; - Clostridium acetobutylicum # pI:8.96 MW:27082
Cacet:Q97K40|Q97K40_CLOAB	CAC1081	1819	200064	4.7	0.049	3	9	SubName: Full=Uncharacterized protein, probably surface-loca - Clostridium acetobutylicum # pI:4.59 MW:200067
rev_Cacet:Q97N18|Q97N18_CLOAB	CAC0020	879	94285	8.9	0.049	2	4	SubName: Full=MDR-type permease; - Clostridium acetobutylicum # pI:8.96 MW:94286
Cacet:Q97I40|RIMO_CLOAB	CAC1813	445	51336	5.3	0.049	2	2	RecName: Full=Ribosomal protein S12 methylthiotransferase ri - Clostridium acetobutylicum # pI:5.23 MW:51336
Cacet:Q97HE6|DEOB_CLOAB	CAC2065	390	43398	6.1	0.049	2	2	RecName: Full=Phosphopentomutase; - Clostridium acetobutylicum # pI:5.79 MW:43398
Cacet:Q97E98|Q97E98_CLOAB	CAC3216	1171	134784	6.5	0.048	4	4	SubName: Full=Transcription-repair coupling factor, MFD - Clostridium acetobutylicum # pI:6.18 MW:134785
Cacet:Q97IL3|Q97IL3_CLOAB	CAC1627	650	73911	6.6	0.048	2	2	SubName: Full=DNA gyrase B subunit; - Clostridium acetobutylicum # pI:6.24 MW:73912
Cacet:Q97DY1|Q97DY1_CLOAB	CAC3339	518	58953	5.4	0.048	2	3	SubName: Full=ATPase component of ABC transporter - Clostridium acetobutylicum # pI:5.26 MW:58953
Cacet:Q97DW5|Q97DW5_CLOAB	CAC3355	1795	200668	6.2	0.047	6	15	SubName: Full=Polyketide synthase pksE - Clostridium acetobutylicum # pI:5.92 MW:200670
rev_Cacet:Q97HJ3|Q97HJ3_CLOAB	CAC2018	684	77568	8.3	0.047	2	2	SubName: Full=Aldehyde:ferredoxin oxidoreductase; - Clostridium acetobutylicum # pI:8.57 MW:77569
Cacet:Q97MC5|LEU1_CLOAB	CAC0273	558	63443	6	0.047	2	2	RecName: Full=2-isopropylmalate synthase; - Clostridium acetobutylicum # pI:5.70 MW:63443
Cacet:Q97FE4|Q97FE4_CLOAB	CAC2796	394	44135	8.7	0.046	2	5	SubName: Full=MoaA/NirJ family Fe-S oxidoreductase; - Clostridium acetobutylicum # pI:8.86 MW:44136
Cacet:Q97FM9|GUAA_CLOAB	CAC2700	510	57270	5.4	0.045	2	4	RecName: Full=GMP synthase [glutamine-hydrolyzing]; - Clostridium acetobutylicum # pI:5.29 MW:57270
Cacet:Q97IG8|Q97IG8_CLOAB	CAC1673	1507	167123	6.5	0.044	4	5	SubName: Full=Large subunit of NADH-dependent glutamate synt - Clostridium acetobutylicum # pI:6.08 MW:167125
Cacet:Q97F81|Q97F81_CLOAB	CAC2860	249	27733	9.1	0.044	2	2	SubName: Full=Putative uncharacterized protein; - Clostridium acetobutylicum # pI:9.20 MW:27733
Cacet:P33747|Y4160_CLOAB	CAP0160	967	106694	5	0.042	2	2	RecName: Full=Uncharacterized protein CA_P0160; - Clostridium acetobutylicum # pI:4.82 MW:106694
Cacet:Q97FM2|Q97FM2_CLOAB	CAC2714	643	74224	5.6	0.042	2	3	SubName: Full=ABC-type transporter, duplicate ATPase compone - Clostridium acetobutylicum # pI:5.47 MW:74224
Cacet:Q97E41|Q97E41_CLOAB	CAC3275	1043	111546	5.4	0.041	2	2	SubName: Full=Possible surface protein, responsible for cell - Clostridium acetobutylicum # pI:5.21 MW:111547
Cacet:Q97H78|Q97H78_CLOAB	CAC2135	761	87898	5.8	0.041	2	2	SubName: Full=ATP-dependent serine protease LA/LON family; - Clostridium acetobutylicum # pI:5.63 MW:87899
Cacet:Q97LW7|Q97LW7_CLOAB	CAC0437	637	74417	6.7	0.041	2	2	RecName: Full=Sensor protein; - Clostridium acetobutylicum # pI:6.32 MW:74417
rev_Cacet:Q97H65|Q97H65_CLOAB	CAC2148	610	68520	9.5	0.041	2	2	SubName: Full=FliR/FlhB fusion protein; - Clostridium acetobutylicum # pI:9.56 MW:68521
Cacet:Q97MH7|Q97MH7_CLOAB	CAC0221	377	42277	6.2	0.04	2	2	SubName: Full=Aspartate aminotransferase; - Clostridium acetobutylicum # pI:5.89 MW:42277
Cacet:Q97CY7|Q97CY7_CLOAB	CAC3703	276	32442	4.7	0.04	2	3	SubName: Full=Putative uncharacterized protein; - Clostridium acetobutylicum # pI:4.57 MW:32443
Cacet:Q97DQ1|AZOR2_CLOAB	CAC3421	200	22618	5.7	0.04	2	2	RecName: Full=FMN-dependent NADH-azoreductase 2; - Clostridium acetobutylicum # pI:5.49 MW:22618
Cacet:Q97J24|Q97J24_CLOAB	CAC1462	1142	124230	6.1	0.039	2	2	SubName: Full=Levanase/invertase; - Clostridium acetobutylicum # pI:5.73 MW:124231
Cacet:Q97KE4|Q97KE4_CLOAB	CAC0975	579	66645	7.5	0.038	2	2	SubName: Full=Predicted P-loop kinase or ATPase distantly re - Clostridium acetobutylicum # pI:7.06 MW:66645
Cacet:Q97N28|Y010_CLOAB	CAC0010	906	103173	9	0.036	2	2	RecName: Full=UPF0182 protein CA_C0010; - Clostridium acetobutylicum # pI:9.04 MW:103174
Cacet:Q97EC5|Q97EC5_CLOAB	CAC3188	450	49774	7.6	0.036	2	4	RecName: Full=DNA repair protein radA; - Clostridium acetobutylicum # pI:7.52 MW:49774
Cacet:Q97GN0|Q97GN0_CLOAB	CAC2336	357	41897	5.1	0.036	2	7	SubName: Full=TPR repeats containing protein; - Clostridium acetobutylicum # pI:5.08 MW:41897
Cacet:Q97ML0|Q97ML0_CLOAB	CAC0186	434	51609	7.6	0.035	2	2	SubName: Full=Xre family DNA-binding domain and TPR-repeat-c - Clostridium acetobutylicum # pI:7.45 MW:51609
Cacet:Q97E71|Q97E71_CLOAB	CAC3245	1118	122866	6.3	0.034	3	4	SubName: Full=Subtilisin like protease - Clostridium acetobutylicum # pI:5.92 MW:122867
Cacet:Q97KI4|HISZ_CLOAB	CAC0935	407	46248	6.7	0.034	2	6	RecName: Full=ATP phosphoribosyltransferase regulatory subun - Clostridium acetobutylicum # pI:6.32 MW:46248
Cacet:Q97E35|Q97E35_CLOAB	CAC3281	706	78004	9	0.033	2	2	SubName: Full=ABC-type multidrug/protein/lipid transport sys - Clostridium acetobutylicum # pI:9.04 MW:78004
Cacet:Q97CW3|MNMG_CLOAB	CAC3733	626	70332	6.1	0.029	2	3	RecName: Full=tRNA uridine 5-carboxymethylaminomethyl modifi - Clostridium acetobutylicum # pI:5.84 MW:70332
Cacet:Q97L29|Q97L29_CLOAB	CAC0737	443	48635	7.7	0.029	2	2	SubName: Full=NADP-specific glutamate dehydrogenase; - Clostridium acetobutylicum # pI:7.55 MW:48635
Cacet:Q97II1|BUK2_CLOAB	CAC1660	356	38695	6.4	0.028	4	14	RecName: Full=Butyrate kinase 2; - Clostridium acetobutylicum # pI:5.97 MW:38695
Cacet:Q97LS7|Q97LS7_CLOAB	CAC0477	434	49110	7.3	0.025	2	2	SubName: Full=AP superfamily; - Clostridium acetobutylicum # pI:6.87 MW:49110
Cacet:Q97DE3|Q97DE3_CLOAB	CAC3535	993	116849	6.8	0.024	2	12	SubName: Full=Type II restriction enzyme, methylase subunit; - Clostridium acetobutylicum # pI:6.47 MW:116850
Cacet:Q97K78|SYR_CLOAB	CAC1041	563	64392	5.5	0.023	2	3	RecName: Full=Arginyl-tRNA synthetase; - Clostridium acetobutylicum # pI:5.36 MW:64392
Cacet:Q97KC0|Q97KC0_CLOAB	CAC0999	496	56349	7.3	0.02	2	2	SubName: Full=Threonine synthase; - Clostridium acetobutylicum # pI:6.97 MW:56349
rev_Cacet:Q97E71|Q97E71_CLOAB	CAC3245	1118	122866	6.3	0.019	2	2	SubName: Full=Subtilisin like protease - Clostridium acetobutylicum # pI:5.92 MW:122867
Cacet:Q97GG6|Q97GG6_CLOAB	CAC2401	1431	160032	7.5	0.018	2	4	SubName: Full=Activator of 2-hydroxyglutaryl-CoA dehydratase - Clostridium acetobutylicum # pI:7.43 MW:160034
rev_Cacet:Q97ES1|Q97ES1_CLOAB	CAC3036	1351	157877	8.8	0.018	2	2	SubName: Full=Superfamily I DNA helicase; - Clostridium acetobutylicum # pI:8.90 MW:157879

## Sheet: Xylose_Run2
Locus	Genomic No.	Length	Mol. Wt.	pI	Seq. Coverage	Seq. Count	Spec. Count	Description
Cacet:Q97EV4|Q97EV4_CLOAB	CAC3002	187	22048	5.3	0.989	23	134	SubName: Full=Uncharacterized consrved protein, YHJR B.subti - Clostridium acetobutylicum # pI:5.09 MW:22049
Cacet:Q97EG8|RL7_CLOAB	CAC3145	123	12621	4.9	0.951	23	100	RecName: Full=50S ribosomal protein L7/L12; - Clostridium acetobutylicum # pI:4.86 MW:12621
Cacet:Q97JN7|Q97JN7_CLOAB	CAC1236	63	7786	4.3	0.937	7	28	SubName: Full=Putative uncharacterized protein; - Clostridium acetobutylicum # pI:4.27 MW:7786
Cacet:Q97M88|Q97M88_CLOAB	CAC0310	81	9250	7	0.926	14	111	SubName: Full=Regulators of stationary/sporulation gene expr - Clostridium acetobutylicum # pI:6.57 MW:9250
Cacet:P30717|CH60_CLOAB	CAC2703	543	58074	5	0.908	100	1500	RecName: Full=60 kDa chaperonin; - Clostridium acetobutylicum # pI:4.89 MW:58074
Cacet:Q03928|HSP18_CLOAB	CAC3714	151	17745	5.5	0.874	39	821	RecName: Full=18 kDa heat shock protein; - Clostridium acetobutylicum # pI:5.27 MW:17745
Cacet:Q97FW5|Q97FW5_CLOAB	CAC2611	207	23423	5.4	0.86	20	172	SubName: Full=Putative uncharacterized protein; - Clostridium acetobutylicum # pI:5.27 MW:23423
Cacet:O52633|TPIS_CLOAB	CAC0711	248	26543	6	0.847	30	183	RecName: Full=Triosephosphate isomerase; - Clostridium acetobutylicum # pI:5.78 MW:26544
Cacet:Q97GK1|Q97GK1_CLOAB	CAC2365	65	7247	9.5	0.846	15	59	SubName: Full=Small acid-soluble spore protein; - Clostridium acetobutylicum # pI:9.52 MW:7247
Cacet:Q97GB7|Q97GB7_CLOAB	CAC2452	141	15621	4.9	0.844	13	72	SubName: Full=Flavodoxin; - Clostridium acetobutylicum # pI:4.80 MW:15621
Cacet:Q97CX2|RS6_CLOAB	CAC3724	95	10912	5	0.842	8	42	RecName: Full=30S ribosomal protein S6; - Clostridium acetobutylicum # pI:4.95 MW:10913
Cacet:Q97L52|ENO_CLOAB	CAC0713	431	46802	4.7	0.84	42	392	RecName: Full=Enolase; - Clostridium acetobutylicum # pI:4.59 MW:46802
Cacet:P23670|ADC_CLOAB	CAP0165	244	27537	6.2	0.836	31	222	RecName: Full=Acetoacetate decarboxylase; - Clostridium acetobutylicum # pI:5.81 MW:27537
Cacet:P45359|THLA_CLOAB	CAC2873	392	41241	7.3	0.834	51	1243	RecName: Full=Acetyl-CoA acetyltransferase; - Clostridium acetobutylicum # pI:6.92 MW:41241
Cacet:Q9Z687|ATPB_CLOAB	CAC2865	466	51094	5	0.822	37	161	RecName: Full=ATP synthase subunit beta; - Clostridium acetobutylicum # pI:4.87 MW:51095
Cacet:Q97E02|Q97E02_CLOAB	CAC3318	67	7416	5.1	0.821	11	60	SubName: Full=Putative uncharacterized protein; - Clostridium acetobutylicum # pI:5.07 MW:7416
Cacet:Q97EW6|Q97EW6_CLOAB	CAC2990	65	7311	5	0.815	10	505	SubName: Full=Cold shock protein; - Clostridium acetobutylicum # pI:4.92 MW:7311
Cacet:Q97EH5|EFTU_CLOAB	CAC3136	397	43453	5.2	0.814	43	471	RecName: Full=Elongation factor Tu; - Clostridium acetobutylicum # pI:5.04 MW:43453
Cacet:Q97K92|Q97K92_CLOAB	CAC1027	392	44491	5.4	0.811	43	220	SubName: Full=Flavoprotein; - Clostridium acetobutylicum # pI:5.23 MW:44491
Cacet:Q97E91|SP5G_CLOAB	CAC3223	95	10808	5.3	0.811	12	81	RecName: Full=Putative septation protein spoVG; - Clostridium acetobutylicum # pI:5.25 MW:10808
Cacet:Q97DD8|Q97DD8_CLOAB	CAC3540	53	6017	6.1	0.811	3	18	SubName: Full=Putative uncharacterized protein; - Clostridium acetobutylicum # pI:5.68 MW:6017
Cacet:P33744|ADHE_CLOAB	CAP0162	862	95321	8.3	0.805	104	1213	RecName: Full=Aldehyde-alcohol dehydrogenase; - Clostridium acetobutylicum # pI:8.44 MW:95322
Cacet:Q97D82|Q97D82_CLOAB	CAC3598	181	20093	5.7	0.796	36	246	SubName: Full=Rubrerythrin; - Clostridium acetobutylicum # pI:5.50 MW:20093
Cacet:Q97EA3|Q97EA3_CLOAB	CAC3211	91	10347	9.4	0.791	8	46	SubName: Full=DNA binding protein HU; - Clostridium acetobutylicum # pI:9.43 MW:10347
Cacet:P52040|ETFB_CLOAB	CAC2710	259	28049	5.3	0.784	27	212	RecName: Full=Electron transfer flavoprotein subunit beta; - Clostridium acetobutylicum # pI:5.19 MW:28049
Cacet:Q97I37|Q97I37_CLOAB	CAC1817	86	8823	6.8	0.779	8	30	SubName: Full=Stage V sporulation protein, spoVS; - Clostridium acetobutylicum # pI:6.16 MW:8823
Cacet:O05100|DEF1_CLOAB	CAC1722	150	16617	5.1	0.773	13	56	RecName: Full=Peptide deformylase 1; - Clostridium acetobutylicum # pI:4.98 MW:16617
Cacet:Q97D83|Q97D83_CLOAB	CAC3597	181	20107	5.7	0.768	34	244	SubName: Full=Rubrerythrin; - Clostridium acetobutylicum # pI:5.50 MW:20107
Cacet:Q97KT9|Q97KT9_CLOAB	CAC0827	287	30387	5.7	0.767	26	314	SubName: Full=Fructose-bisphosphate aldolase; - Clostridium acetobutylicum # pI:5.48 MW:30387
Cacet:P30719|CH10_CLOAB	CAC2704	95	10426	5.1	0.758	15	316	RecName: Full=10 kDa chaperonin; - Clostridium acetobutylicum # pI:5.06 MW:10426
Cacet:P23673|CTFB_CLOAB	CAP0164	221	23624	8.1	0.747	14	222	RecName: Full=Butyrate--acetoacetate CoA-transferase subunit - Clostridium acetobutylicum # pI:7.79 MW:23624
Cacet:O52631|G3P_CLOAB	CAC0709	334	35850	6.3	0.746	44	690	RecName: Full=Glyceraldehyde-3-phosphate dehydrogenase; - Clostridium acetobutylicum # pI:5.93 MW:35850
Cacet:Q97FZ9|Q97FZ9_CLOAB	CAC2575	195	22158	6.8	0.744	20	101	SubName: Full=Rubrerythrin; - Clostridium acetobutylicum # pI:6.36 MW:22158
Cacet:Q97G09|Q97G09_CLOAB	CAC2565	230	24696	5.6	0.743	20	115	SubName: Full=NifU-related domain containing protein; - Clostridium acetobutylicum # pI:5.49 MW:24697
Cacet:O52632|PGK_CLOAB	CAC0710	397	42384	5.9	0.733	36	252	RecName: Full=Phosphoglycerate kinase; - Clostridium acetobutylicum # pI:5.62 MW:42384
Cacet:Q97GY6|Q97GY6_CLOAB	CAC2229	1171	128682	6.2	0.732	160	1335	SubName: Full=Pyruvate:ferredoxin oxidoreductase; - Clostridium acetobutylicum # pI:5.88 MW:128682
Cacet:Q97FY0|Q97FY0_CLOAB	CAC2595	59	6767	4.8	0.729	5	24	SubName: Full=Putative uncharacterized protein; - Clostridium acetobutylicum # pI:4.75 MW:6767
Cacet:Q97MR5|Y126_CLOAB	CAC0126	112	11986	4.9	0.705	5	33	RecName: Full=UPF0133 protein CA_C0126; - Clostridium acetobutylicum # pI:4.91 MW:11986
Cacet:Q97EM7|Q97EM7_CLOAB	CAC3083	105	11568	4.8	0.705	6	48	SubName: Full=Thioredoxin; - Clostridium acetobutylicum # pI:4.69 MW:11568
Cacet:Q97FP8|G6PI_CLOAB	CAC2680	450	49791	5.5	0.704	37	188	RecName: Full=Glucose-6-phosphate isomerase; - Clostridium acetobutylicum # pI:5.37 MW:49791
Cacet:Q97N05|Q97N05_CLOAB	CAC0034	101	11310	6.9	0.703	18	78	SubName: Full=Putative uncharacterized protein; - Clostridium acetobutylicum # pI:6.37 MW:11310
Cacet:P52046|CRT_CLOAB	CAC2712	261	28190	5.4	0.693	16	186	RecName: Full=3-hydroxybutyryl-CoA dehydratase; - Clostridium acetobutylicum # pI:5.39 MW:28190
Cacet:P30721|DNAK_CLOAB	CAC1282	615	65649	5	0.691	76	753	RecName: Full=Chaperone protein dnaK; - Clostridium acetobutylicum # pI:4.80 MW:65649
Cacet:Q97I46|RS15_CLOAB	CAC1807	87	10257	10	0.69	14	47	RecName: Full=30S ribosomal protein S15; - Clostridium acetobutylicum # pI:9.99 MW:10257
Cacet:Q97JD9|TAL_CLOAB	CAC1347	215	23346	5.6	0.688	14	69	RecName: Full=Probable transaldolase; - Clostridium acetobutylicum # pI:5.45 MW:23346
Cacet:Q97LI2|Q97LI2_CLOAB	CAC0579	646	73871	6.9	0.687	68	238	SubName: Full=Serine protein kinase - Clostridium acetobutylicum # pI:6.49 MW:73871
Cacet:Q97E14|TPX_CLOAB	CAC3306	164	18077	5.4	0.683	7	22	RecName: Full=Probable thiol peroxidase; - Clostridium acetobutylicum # pI:5.27 MW:18077
Cacet:Q97EX1|Q97EX1_CLOAB	CAC2985	491	57605	5.1	0.678	59	180	SubName: Full=Putative uncharacterized protein; - Clostridium acetobutylicum # pI:5.05 MW:57605
Cacet:Q97KE7|Q97KE7_CLOAB	CAC0972	334	36139	5.6	0.677	20	80	SubName: Full=Isocitrate dehydrogenase; - Clostridium acetobutylicum # pI:5.47 MW:36139
Cacet:Q97D48|Q97D48_CLOAB	CAC3632	565	62999	6.4	0.674	58	291	SubName: Full=Oligopeptide ABC transporter, periplasmic subs - Clostridium acetobutylicum # pI:6.04 MW:62999
Cacet:Q97H75|PPAC_CLOAB	CAC2138	310	34525	5.6	0.674	23	134	RecName: Full=Probable manganese-dependent inorganic pyropho - Clostridium acetobutylicum # pI:5.42 MW:34525
Cacet:P33752|CTFA_CLOAB	CAP0163	218	23641	8.9	0.674	27	183	RecName: Full=Butyrate--acetoacetate CoA-transferase subunit - Clostridium acetobutylicum # pI:9.00 MW:23641
Cacet:Q97I93|RL19_CLOAB	CAC1759	114	13037	10.4	0.667	12	35	RecName: Full=50S ribosomal protein L19; - Clostridium acetobutylicum # pI:10.44 MW:13037
Cacet:Q97EJ3|RL6_CLOAB	CAC3118	179	19361	9.8	0.665	9	20	RecName: Full=50S ribosomal protein L6; - Clostridium acetobutylicum # pI:9.79 MW:19361
Cacet:Q97FW6|Q97FW6_CLOAB	CAC2610	490	54552	5.2	0.663	41	388	SubName: Full=L-fucose isomerase related protein; - Clostridium acetobutylicum # pI:5.11 MW:54553
Cacet:Q97DX9|Q97DX9_CLOAB	CAC3341	208	22522	8.2	0.663	17	114	SubName: Full=Multimeric flavodoxin WrbA family protein; - Clostridium acetobutylicum # pI:8.47 MW:22522
Cacet:Q97LE8|Q97LE8_CLOAB	CAC0613	98	11200	6.9	0.663	6	26	SubName: Full=Spore coat protein F; - Clostridium acetobutylicum # pI:6.39 MW:11200
Cacet:Q97IM3|Q97IM3_CLOAB	CAC1617	65	7770	5	0.662	4	5	SubName: Full=Putative uncharacterized protein; - Clostridium acetobutylicum # pI:4.87 MW:7770
Cacet:Q97KV9|Q97KV9_CLOAB	CAC0807	65	7101	4.9	0.662	6	128	SubName: Full=Cold shock protein; - Clostridium acetobutylicum # pI:4.83 MW:7101
Cacet:Q97EJ5|RS5_CLOAB	CAC3116	165	17436	9.6	0.655	11	89	RecName: Full=30S ribosomal protein S5; - Clostridium acetobutylicum # pI:9.57 MW:17436
Cacet:Q97KI5|Q97KI5_CLOAB	CAC0934	118	13954	6.4	0.653	7	22	SubName: Full=Putative uncharacterized protein; - Clostridium acetobutylicum # pI:5.97 MW:13954
Cacet:Q97I66|RS2_CLOAB	CAC1787	233	26137	6.8	0.652	21	125	RecName: Full=30S ribosomal protein S2; - Clostridium acetobutylicum # pI:6.37 MW:26137
Cacet:Q97J00|Y1486_CLOAB	CAC1486	86	9299	5	0.651	5	22	RecName: Full=UPF0180 protein CA_C1486; - Clostridium acetobutylicum # pI:4.99 MW:9300
Cacet:Q97GS1|Y2295_CLOAB	CAC2295	246	27205	4.8	0.65	14	189	RecName: Full=UPF0082 protein CA_C2295; - Clostridium acetobutylicum # pI:4.74 MW:27206
Cacet:Q97MV0|ILVC_CLOAB	CAC0091	337	37663	5.3	0.647	21	70	RecName: Full=Ketol-acid reductoisomerase; - Clostridium acetobutylicum # pI:5.20 MW:37663
Cacet:Q97ET8|Q97ET8_CLOAB	CAC3018	184	20869	5.6	0.647	13	62	SubName: Full=Rubrerythrin; - Clostridium acetobutylicum # pI:5.36 MW:20869
Cacet:Q97FT6|TIG_CLOAB	CAC2641	431	49539	4.7	0.645	40	152	RecName: Full=Trigger factor; - Clostridium acetobutylicum # pI:4.68 MW:49539
Cacet:Q97DW3|Q97DW3_CLOAB	CAC3357	149	15540	9.1	0.644	10	60	SubName: Full=Putative uncharacterized protein; - Clostridium acetobutylicum # pI:9.05 MW:15540
Cacet:O08309|KPYK_CLOAB	CAC0518	473	50592	6	0.643	32	411	RecName: Full=Pyruvate kinase; - Clostridium acetobutylicum # pI:5.74 MW:50592
Cacet:Q97KG3|Q97KG3_CLOAB	CAC0956	56	6157	10.8	0.643	4	12	SubName: Full=Putative uncharacterized protein; - Clostridium acetobutylicum # pI:10.75 MW:6157
Cacet:Q97D25|Q97D25_CLOAB	CAC3657	482	52486	6.1	0.639	34	176	SubName: Full=NADP-dependent glyceraldehyde-3-phosphate dehy - Clostridium acetobutylicum # pI:5.77 MW:52486
Cacet:P58255|PTB_CLOAB	CAC3076	301	32228	6.8	0.638	20	72	RecName: Full=Phosphate butyryltransferase; - Clostridium acetobutylicum # pI:6.33 MW:32228
Cacet:Q97KX9|Q97KX9_CLOAB	CAC0787	149	16753	5	0.638	23	52	SubName: Full=Uncharacterized conserved protein, repeats; - Clostridium acetobutylicum # pI:4.90 MW:16753
Cacet:Q97EH3|RS7_CLOAB	CAC3139	156	17747	9.7	0.635	15	65	RecName: Full=30S ribosomal protein S7; - Clostridium acetobutylicum # pI:9.68 MW:17747
Cacet:Q97EA0|Q97EA0_CLOAB	CAC3214	183	20250	5.1	0.634	11	85	SubName: Full=Stage V sporulation protein T, AbrB family tra - Clostridium acetobutylicum # pI:5.01 MW:20250
Cacet:Q97GA9|Q97GA9_CLOAB	CAC2460	181	20423	8	0.63	12	56	SubName: Full=Putative uncharacterized protein; - Clostridium acetobutylicum # pI:7.79 MW:20423
Cacet:Q97EJ2|RS8_CLOAB	CAC3119	132	14681	9.7	0.629	15	68	RecName: Full=30S ribosomal protein S8; - Clostridium acetobutylicum # pI:9.69 MW:14682
Cacet:Q97G10|Q97G10_CLOAB	CAC2564	333	35299	6.9	0.628	27	169	SubName: Full=Putative uncharacterized protein; - Clostridium acetobutylicum # pI:6.46 MW:35299
Cacet:Q97EI6|RL29_CLOAB	CAC3125	67	7856	6.8	0.627	8	17	RecName: Full=50S ribosomal protein L29; - Clostridium acetobutylicum # pI:6.32 MW:7856
Cacet:Q97F73|UPP_CLOAB	CAC2879	209	23010	6.9	0.622	13	37	RecName: Full=Uracil phosphoribosyltransferase; - Clostridium acetobutylicum # pI:6.44 MW:23010
Cacet:Q97I65|EFTS_CLOAB	CAC1788	306	33592	5.4	0.621	30	82	RecName: Full=Elongation factor Ts; - Clostridium acetobutylicum # pI:5.29 MW:33592
Cacet:Q97EK6|RPOA_CLOAB	CAC3104	315	35416	5	0.619	23	48	RecName: Full=DNA-directed RNA polymerase subunit alpha; - Clostridium acetobutylicum # pI:4.96 MW:35416
Cacet:Q97EH4|EFG_CLOAB	CAC3138	687	76403	5	0.616	49	328	RecName: Full=Elongation factor G; - Clostridium acetobutylicum # pI:4.96 MW:76403
Cacet:Q97F13|LUXS_CLOAB	CAC2942	158	17904	5.5	0.614	8	37	RecName: Full=S-ribosylhomocysteine lyase; - Clostridium acetobutylicum # pI:5.35 MW:17904
Cacet:P52041|HBD_CLOAB	CAC2708	282	30583	6.1	0.613	20	95	RecName: Full=3-hydroxybutyryl-CoA dehydrogenase; - Clostridium acetobutylicum # pI:5.78 MW:30583
Cacet:Q97EG7|RL10_CLOAB	CAC3146	168	18723	7.2	0.613	14	74	RecName: Full=50S ribosomal protein L10; - Clostridium acetobutylicum # pI:6.64 MW:18723
Cacet:Q97F85|METK_CLOAB	CAC2856	391	43039	5.5	0.611	30	106	RecName: Full=S-adenosylmethionine synthetase; - Clostridium acetobutylicum # pI:5.32 MW:43039
Cacet:Q97EL2|RL13_CLOAB	CAC3098	144	16441	9.8	0.611	17	98	RecName: Full=50S ribosomal protein L13; - Clostridium acetobutylicum # pI:9.76 MW:16441
Cacet:Q97EB6|GREA_CLOAB	CAC3198	158	17712	4.8	0.608	10	18	RecName: Full=Transcription elongation factor greA; - Clostridium acetobutylicum # pI:4.70 MW:17712
Cacet:Q97M85|Q97M85_CLOAB	CAC0313	218	24979	5.4	0.606	19	47	SubName: Full=Phage shock protein A; - Clostridium acetobutylicum # pI:5.34 MW:24979
Cacet:P52042|ACDS_CLOAB	CAC2711	379	41387	6.3	0.604	32	351	RecName: Full=Acyl-CoA dehydrogenase, short-chain specific; - Clostridium acetobutylicum # pI:5.98 MW:41387
Cacet:Q97J95|PUR7_CLOAB	CAC1391	235	26958	5.6	0.6	16	72	RecName: Full=Phosphoribosylaminoimidazole-succinocarboxamid - Clostridium acetobutylicum # pI:5.48 MW:26958
Cacet:Q97GY0|Q97GY0_CLOAB	CAC2235	309	32939	5.6	0.599	17	105	RecName: Full=Cysteine synthase; - Clostridium acetobutylicum # pI:5.54 MW:32939
Cacet:Q97EJ6|RL30_CLOAB	CAC3115	57	6428	10.1	0.596	5	14	RecName: Full=50S ribosomal protein L30; - Clostridium acetobutylicum # pI:10.07 MW:6428
Cacet:Q97EC4|Q97EC4_CLOAB	CAC3189	813	91863	6.2	0.594	77	236	SubName: Full=ATPases with chaperone activity clpC, two ATP- - Clostridium acetobutylicum # pI:5.94 MW:91864
Cacet:Q97EL3|RS9_CLOAB	CAC3097	130	14483	10.9	0.592	8	29	RecName: Full=30S ribosomal protein S9; - Clostridium acetobutylicum # pI:10.91 MW:14483
Cacet:Q97EK5|RS4A_CLOAB	CAC3105	206	23744	9.8	0.587	19	97	RecName: Full=30S ribosomal protein S4 A; - Clostridium acetobutylicum # pI:9.78 MW:23745
Cacet:Q97GB0|Q97GB0_CLOAB	CAC2459	558	62267	5.7	0.573	30	102	SubName: Full=2-oxoacid:ferredoxin oxidoreductase, alpha sub - Clostridium acetobutylicum # pI:5.54 MW:62267
Cacet:Q97EM3|Q97EM3_CLOAB	CAC3087	539	59821	5.2	0.573	27	162	SubName: Full=Phosphoenolpyruvate-protein kinase - Clostridium acetobutylicum # pI:5.08 MW:59821
Cacet:Q97DS8|Q97DS8_CLOAB	CAC3394	96	11319	7.3	0.573	7	51	SubName: Full=Uncharacterized conserved protein, YGIN family - Clostridium acetobutylicum # pI:6.74 MW:11320
Cacet:Q97TN2|Q97TN2_CLOAB	CAP0066	325	35304	6.2	0.572	20	81	SubName: Full=Mannose-specific phosphotransferase system com - Clostridium acetobutylicum # pI:5.81 MW:35305
Cacet:Q97EG4|Q97EG4_CLOAB	CAC3149	173	19603	6.2	0.572	8	27	RecName: Full=Transcription antitermination protein nusG; - Clostridium acetobutylicum # pI:6.00 MW:19603
Cacet:Q97LC7|Q97LC7_CLOAB	CAC0635	56	6669	8.8	0.571	5	21	SubName: Full=Zinc finger domain; - Clostridium acetobutylicum # pI:9.04 MW:6669
Cacet:Q97D46|Q97D46_CLOAB	CAC3634	550	61190	8.6	0.569	30	131	SubName: Full=Oligopeptide ABC transporter, periplasmic subs - Clostridium acetobutylicum # pI:8.60 MW:61190
Cacet:Q97LA4|Q97LA4_CLOAB	CAC0658	518	59608	7.8	0.568	43	155	SubName: Full=Fe-S oxidoreductase; - Clostridium acetobutylicum # pI:7.96 MW:59609
Cacet:Q97EI9|RL24_CLOAB	CAC3122	106	11635	10	0.566	18	47	RecName: Full=50S ribosomal protein L24; - Clostridium acetobutylicum # pI:9.99 MW:11635
Cacet:Q04944|ADHA_CLOAB	CAC3299	389	42982	6.1	0.563	22	116	RecName: Full=NADH-dependent butanol dehydrogenase A; - Clostridium acetobutylicum # pI:5.81 MW:42982
Cacet:Q97EJ7|RL15_CLOAB	CAC3114	146	15496	10.3	0.562	10	68	RecName: Full=50S ribosomal protein L15; - Clostridium acetobutylicum # pI:10.31 MW:15496
Cacet:Q97EJ0|RL5_CLOAB	CAC3121	180	20662	9.5	0.561	13	69	RecName: Full=50S ribosomal protein L5; - Clostridium acetobutylicum # pI:9.50 MW:20662
Cacet:P58253|SP0A_CLOAB	CAC2071	281	31530	6.8	0.559	25	131	RecName: Full=Stage 0 sporulation protein A homolog; - Clostridium acetobutylicum # pI:6.37 MW:31530
Cacet:Q97JM4|Q97JM4_CLOAB	CAC1249	263	28769	5.6	0.559	15	36	SubName: Full=Septum site-determining protein MinD, ATPase; - Clostridium acetobutylicum # pI:5.45 MW:28770
Cacet:Q97DM3|Q97DM3_CLOAB	CAC3450	307	34694	9.1	0.557	13	43	SubName: Full=Putative uncharacterized protein; - Clostridium acetobutylicum # pI:9.19 MW:34694
Cacet:Q04945|ADHB_CLOAB	CAC3298	390	43287	6.1	0.554	30	243	RecName: Full=NADH-dependent butanol dehydrogenase B; - Clostridium acetobutylicum # pI:5.75 MW:43287
Cacet:Q97ID1|Y1717_CLOAB	CAC1717	92	10098	5.5	0.554	4	31	RecName: Full=UPF0296 protein CA_C1717; - Clostridium acetobutylicum # pI:5.31 MW:10099
Cacet:Q97G28|Q97G28_CLOAB	CAC2544	262	29256	7.8	0.553	18	58	SubName: Full=Electron-transferring flavoprotein small subun - Clostridium acetobutylicum # pI:7.60 MW:29256
Cacet:Q97EH9|RL4_CLOAB	CAC3132	206	22866	9.8	0.553	18	113	RecName: Full=50S ribosomal protein L4; - Clostridium acetobutylicum # pI:9.78 MW:22866
Cacet:Q45829|BUK1_CLOAB	CAC3075	355	38942	6.4	0.552	24	115	RecName: Full=Butyrate kinase 1; - Clostridium acetobutylicum # pI:5.98 MW:38942
Cacet:Q97ID5|Q97ID5_CLOAB	CAC1713	492	56071	5.2	0.551	37	119	SubName: Full=Coat morphogenesis sporulation protein spoIVA; - Clostridium acetobutylicum # pI:5.14 MW:56071
Cacet:Q97EI2|RS19_CLOAB	CAC3129	93	10466	10.1	0.548	7	49	RecName: Full=30S ribosomal protein S19; - Clostridium acetobutylicum # pI:10.06 MW:10466
Cacet:Q97EJ4|RL18_CLOAB	CAC3117	117	12956	10.1	0.547	9	49	RecName: Full=50S ribosomal protein L18; - Clostridium acetobutylicum # pI:10.14 MW:12956
Cacet:Q97D09|Q97D09_CLOAB	CAC3674	140	16349	6.3	0.543	7	11	SubName: Full=Two CBS domain containing protein; - Clostridium acetobutylicum # pI:5.91 MW:16349
Cacet:Q97FZ0|Q97FZ0_CLOAB	CAC2584	481	52940	5.3	0.541	27	134	SubName: Full=Protein containing ChW-repeats; - Clostridium acetobutylicum # pI:5.19 MW:52940
Cacet:Q97K83|Q97K83_CLOAB	CAC1036	472	51212	6.6	0.536	40	135	RecName: Full=Pyruvate kinase; - Clostridium acetobutylicum # pI:6.18 MW:51213
Cacet:Q97IZ9|TLP_CLOAB	CAC1487	75	8909	6.2	0.533	2	3	RecName: Full=Protein tlp homolog; - Clostridium acetobutylicum # pI:5.87 MW:8909
Cacet:Q97KP0|Q97KP0_CLOAB	CAC0877	391	45371	6.8	0.532	24	82	SubName: Full=Cyclopropane fatty acid synthase; - Clostridium acetobutylicum # pI:6.39 MW:45371
Cacet:Q97EG5|RL11_CLOAB	CAC3148	141	14689	9.7	0.532	11	68	RecName: Full=50S ribosomal protein L11; - Clostridium acetobutylicum # pI:9.75 MW:14689
Cacet:Q97EI4|RS3_CLOAB	CAC3127	222	24740	9.9	0.527	15	195	RecName: Full=30S ribosomal protein S3; - Clostridium acetobutylicum # pI:9.91 MW:24740
Cacet:Q97HB8|EFP_CLOAB	CAC2094	186	21076	5	0.527	8	37	RecName: Full=Elongation factor P; - Clostridium acetobutylicum # pI:4.98 MW:21076
Cacet:Q97KY7|Q97KY7_CLOAB	CAC0779	211	23599	9.2	0.526	7	24	SubName: Full=Amidase related to nicotinamidase; - Clostridium acetobutylicum # pI:9.26 MW:23599
Cacet:Q97FL3|Q97FL3_CLOAB	CAC2723	465	51637	5	0.525	24	80	SubName: Full=Deacethylase/dipeptidase/desuccinylase family - Clostridium acetobutylicum # pI:4.89 MW:51637
Cacet:Q97FW1|Q97FW1_CLOAB	CAC2615	153	17583	6.5	0.523	7	25	SubName: Full=Uncharacterized conserved protein, CotF B.subt - Clostridium acetobutylicum # pI:6.08 MW:17583
Cacet:Q97EI0|RL23_CLOAB	CAC3131	98	11140	9.5	0.52	12	51	RecName: Full=50S ribosomal protein L23; - Clostridium acetobutylicum # pI:9.55 MW:11140
Cacet:Q97N17|SYS1_CLOAB	CAC0021	424	48446	6	0.519	23	89	RecName: Full=Seryl-tRNA synthetase 1; - Clostridium acetobutylicum # pI:5.75 MW:48446
Cacet:Q97JL1|Q97JL1_CLOAB	CAC1263	189	21435	5.8	0.519	13	40	SubName: Full=HD superfamily hydrolase, yqeK B.subtilis orth - Clostridium acetobutylicum # pI:5.55 MW:21436
Cacet:Q97F58|DDL_CLOAB	CAC2895	343	38206	5.3	0.516	15	29	RecName: Full=D-alanine--D-alanine ligase; - Clostridium acetobutylicum # pI:5.19 MW:38206
Cacet:Q97I34|Q97I34_CLOAB	CAC1820	86	9029	8.4	0.512	6	29	SubName: Full=Phosphocarrier Protein - Clostridium acetobutylicum # pI:7.99 MW:9030
Cacet:Q97EG6|RL1_CLOAB	CAC3147	229	24460	9.4	0.511	15	78	RecName: Full=50S ribosomal protein L1; - Clostridium acetobutylicum # pI:9.43 MW:24461
Cacet:Q97E05|HTPG_CLOAB	CAC3315	624	72407	5.2	0.51	40	136	RecName: Full=Chaperone protein htpG; - Clostridium acetobutylicum # pI:5.09 MW:72408
[truncated: 801 more rows]

## Sheet: NSAF_Glucose
Protein	Run1	Run2	log Run1	log Run2	Average
Cacet:Q03928|HSP18_CLOAB	0.0415	0.04796	-1.38195	-1.31912	0.04473
[truncated: 914 more rows]

## Sheet: NSAF_Xylose
Protein	Run1	Run2	log Run1	log Run2	Average
[truncated: 1,045 more rows]

[truncated: 1 more sheets: Growth curve]
